# Supplementary material for: Comparative Metabolomic Analysis Reveals the Role of OsHPL1 in the Cold-Induced Metabolic Changes in Rice
Source: Plants (Basel). 2023 May 19;12(10):2032. doi: 10.3390/plants12102032 (PMC10221390; doi:10.3390/plants12102032)
Supplement: Supplementary file 1 [file plants-12-02032-s001.zip]

Archive with 1 entries (1 files):
- plants-2380629-supplementary.xlsx
