# Supplementary material for: Comparative Metabolomic Analysis Reveals the Role of OsHPL1 in the Cold-Induced Metabolic Changes in Rice
Source: Plants (Basel). 2023 May 19;12(10):2032. doi: 10.3390/plants12102032 (PMC10221390; doi:10.3390/plants12102032)
Supplement: Supplementary file 1 [file plants-12-02032-s001.zip › plants-2380629-supplementary.xlsx]

## Sheet: Sheet1
Table S1. The primers used in this study.
Primer name	Primer sequence (5'–3')	Use
q-OsAOS1-F	CGTCCTCTCCTACCTTGACC	RT-qPCR
q-OsAOS1-R	CGTACACCTCGCGGAAC
q-OsAOS2-F	AGAACCCTAGCGTTGACA	RT-qPCR
q-OsAOS2-R	ACCCCGGTGATGACCA
q-OsAOS3-F	CCTGCCGCCGTTCCTG	RT-qPCR
q-OsAOS3-R	AAAATGGCGACGAACACAA
q-OsAOS4-F	CGACGAGTTCTTCCGCTCA	RT-qPCR
q-OsAOS4-R	TGTCGGCCTTGTCCAC
Ubiquitin-F	AACCAGCTGAGGCCCAAGA	RT-qPCR
Ubiquitin-R	ACGATTGATTTAACCAGTCCATGA

## Sheet: Sheet2
Table S2. List of the metabolites detected in this study.
ID	NAME	ID	CLASS
rpz001	L-Glycine	rpz001	Amino acids
mr237	L-Alanine	mr237	Amino acids
mr240	L-Serine	mr240	Amino acids
mr241	L-Proline	mr241	Amino acids
mr243	L-Valine	mr243	Amino acids
mr244	L-Threonine	mr244	Amino acids
mr246	Benzamidine	mr246	Others
mr248	Cycloleucine(1-Amino-1-cyclopentanecarboxylic acid)	mr248	Amino acid derivatives
mr172	Homoproline	mr172	Amino acid derivatives
mr800	Agmatine	mr800	Polyamines
mr250	L-Isoleucine	mr250	Amino acids
mr173	L-Asparagine	mr173	Amino acids
mr176	beta-Homothreonine	mr176	Amino acid derivatives
mr1327	L-Aspartic acid	mr1327	Amino acids
mr802	1-Methylnicotinamide	mr802	Vitamins
mr1446	L-Tyramine	mr1446	Amino acids
mr179	4-Methyl-5-thiazoleethanol	mr179	Vitamins
mr180	beta-Homoisoleucine	mr180	Amino acid derivatives
mr648	Carbachol	mr648	Vitamins
rpz005	4(3)-Quinazolinedione	rpz005	Alkaloids
rpz006	L-Glutamine	rpz006	Amino acids
mr181	L-Lysine	mr181	Amino acids
mr257	L-Glutamic acid	mr257	Amino acids
mr494	L-Methionine	mr494	Amino acids
mr1277	(-)-trans-Carveol	mr1277	Others
mr259	L-Histidine	mr259	Amino acids
mr651	N-Tigloylglycine	mr651	Amino acid derivatives
mr653	Tryptamine	mr653	Amino acids
mr262	L-Phenylalanine	mr262	Amino acids
hsa026	L-theanine	hsa026	Amino acids
mr263	L-Arginine	mr263	Amino acids
mr661	Coniferyl aldehyde	mr661	Polyphenol
rpz007	Dihydroactinidiolide	rpz007	Terpenoids
mr268	L-Tyrosine	mr268	Amino acids
rpz009	3-Indoleacrylic acid	rpz009	Amino acid derivatives
mr773	2,6-Diaminopimelic acid	mr773	Others
rpz010	3,4-Dehydro-Beta-ionone	rpz010	Terpenoids
mr667	5-Hydroxy-IAA	mr667	Others
mr876	N-Acetyltryptamine	mr876	Amino acid derivatives
mr817	Spermine	mr817	Polyamines
mr1631	4-Hydroxy-6-methylquinoline-3-carboxylic acid	mr1631	Terpenoids
mr279	L-Tryptophan	mr279	Amino acids
mr673	Xanthurenic acid	mr673	Amino acid derivatives
mr676	Nicotinoylcholine	mr676	Vitamins derivative
rpz012	Hydroxy-β-ionone	rpz012	Terpenoids
mr282	Phosphocreatine	mr282	Others
mr609	Vanillactic acid	mr609	Polyphenol
mr882	Lycoperodine	mr882	Others
mr678	5-Methoxy-N,N-dimethyltryptamine	mr678	Others
mr286	3,11-Eudesmadien-2-one	mr286	Terpenoids
mr287	Pantothenic acid (Vitamine B5)	mr287	Vitamins
mr610	4,7,10-Trioxa-1,13-tridecanediamine	mr610	Others
mr738	N-Hydroxy-L-tryptophan	mr738	Amino acid derivatives
mr200	Cystathionine	mr200	Amino acid derivatives
mr885	Ergothioneine	mr885	Amino acid derivatives
mr495	Dodecyl (dimethyl) amine oxide	mr495	Others
mr682	Cinnamoyl choline	mr682	Vitamins derivative
mr297	Polygodial	mr297	Polyphenol
mr014	N-p-Coumaroylputrescine	mr014	Phenolamine
mr112	Lysine butyrate	mr112	Amino acid derivatives
rpz014	D-Biotin	rpz014	Vitamins
rpz015	Pyridoxal phosphate (PLP)	rpz015	Vitamins derivative
mr1004	N-Caffeoylputrescine	mr1004	Phenolamine
mr1191	p-Coumaroyl-2-hydroxyputrescine	mr1191	Phenolamine
mr685	Muramic acid	mr685	Carbohydrates
mr306	Nicotinate riboside	mr306	Nicotinic acid derivatives
mr311	Thiamine (Vitamin B1)	mr311	Vitamins
mr896	N-Benzoyltryptamine	mr896	Amino acid derivatives
mr496	N-Feruloyl putrescine	mr496	Phenolamine
mr206	Homocystine	mr206	Amino acid derivatives
mr050	Apigenin	mr050	Flavonoids
mr1263	Naringenin	mr1263	Flavonoids
hsl015	16-Hydroxyhexadecanoic acid	hsl015	Lipids
mr1283	Apo-13-zeaxanthinone	mr1283	Carotenoid
mr900	Gamma-glutamyl Glutamine	mr900	Amino acid derivatives
mr208	Saccharopine	mr208	Amino acid derivatives
mr1010	N-p-Coumaroylagmatine	mr1010	Phenolamine
mr209	4beta-Hydroxy-11-O-(2'-pyrolylcarboxy)epilupinine	mr209	Alkaloids
mr740	Feruloyl putrescine derivative	mr740	Phenolamine
mr1517	N(6)-(N-threonylcarbonyl)adenine	mr1517	Nucleotide and its derivates
mr903	N-Benzoylserotonin	mr903	Amino acid derivatives
mr1440	Luteolin	mr1440	Flavonoids
mr1002	Sakuranetin	mr1002	Flavonoids
mr1261	Spermidine derivative	mr1261	Phenolamine
mr904	N-Cinnamoyltryptamine	mr904	Phenolamine
mr1288	9,17-Octadecadiene-12,14-diyne-1,11,16-triol	mr1288	Lipids
mr1055	N-p-Coumaroylspermidine	mr1055	Phenolamine
mr1011	N-Caffeoylagmatine	mr1011	Phenolamine
mr329	N(6)-Methyl-N(6)-(N-threonylcarbonyl)adenine	mr329	Nucleotide and its derivates
mr1008	N-Sinapoylputrescine	mr1008	Phenolamine
mr908	N-Salicyloylserotonin	mr908	Amino acid derivatives
mr210	5'-Deoxy-5'-(methylthio)adenosine	mr210	Nucleotide and its derivates
mr695	Chrysoeriol	mr695	Flavonoids
mr497	Oryzalexin C	mr497	Terpenoids
mr332	[1,2,4]triazolo[1,5-a]pyrimidine-7-carboxamide,4,5,6,7-tetrahydro-N-(2-methoxy-5-methylphenyl)-5-oxo-	mr332	Nucleotide and its derivates
mr051	Tricetin	mr051	Flavonoids
mr1376	18-Nor-4,15-dihydroxyabieta-8,11,13-trien-7-one	mr1376	Terpenoids
mr1164	Nicotianamine	mr1164	Cofactor
mr698	N-p-Coumaroyltryptamine	mr698	Phenolamine
mr1013	N-Feruloylagmatine	mr1013	Phenolamine
mr1670	Arabidopyl osmundalactone	mr1670	Others
mr794	N-Caffeoylspermidine	mr794	Phenolamine
mr1289	Corchorifatty acid B	mr1289	Lipids
mr699	Sinapoylcholine	mr699	Vitamins derivative
mr052	N2,N2-Dimethylguanosine	mr052	Nucleotide and its derivates
mr1268	N-Feruloyltyramine	mr1268	Phenolamine
mr032	Progesterone	mr032	Terpenoids
mr053	Momilactone A	mr053	Terpenoids
mr1381	Dasyclamide	mr1381	Others
mr927	Phytocassane E	mr927	Terpenoids
mr926	Phytocassane D	mr926	Terpenoids
mr923	Phytocassane C	mr923	Terpenoids
mr704	12-Hydroxyarachidonic acid	mr704	Lipids
mr1020	N-Feruloylspermidine	mr1020	Phenolamine
mr705	N-p-Coumaroylserotonin	mr705	Phenolamine
mr1525	4,6-Dihydroxyquinoline O-hexoside	mr1525	Polyphenol
mr104	Momilactone B	mr104	Terpenoids
mr017	Tricin	mr017	Flavonoids
mr1972	1-Monopalmitin	mr1972	Lipids
mr1168	Pyridoxine O-glucoside	mr1168	Vitamins
mr055	Tricalysiamide B	mr055	Terpenoids
mr355	2'-Deoxyinosine-5'-monophosphate	mr355	Nucleotide and its derivates
rpz017	Patulin O-hexside(NH4+)	rpz017	Others
mr056	Kolavic acid	mr056	Terpenoids
mr1170	Caffeoyl shikimic acid	mr1170	Polyphenol
mr707	N-Feruloyltryptamine	mr707	Phenolamine
mr1015	N-Sinapoylagmatine	mr1015	Phenolamine
mr1134	Arabidopyl ketoadipic acid	mr1134	Others
mr1183	4-O-p-Coumaroylquinic acid	mr1183	Polyphenol
mr362	Chinese bittersweet alkaloid II	mr362	Alkaloids
mr946	6-Prenylnaringenin	mr946	Flavonoids
mr215	Sinapoyl malate	mr215	Polyphenol
mr057	Methyl di-alpha-L-rhamnoside (NH4+)	mr057	Others
mr365	Cocamidopropyl betaine	mr365	Others
mr663	4-Pyridoxic acid O-hexoside	mr663	Vitamins
mr949	Tianshic acid	mr949	Lipids
mr034	Inosine 5'-monophosphate	mr034	Nucleotide and its derivates
mr1390	N-p-Coumaroylspermine	mr1390	Phenolamine
mr711	Strychnine N-Oxide	mr711	Others
mr1504	Arabidopyl shikimic acid	mr1504	Phenolamine
mr1270	N-Feruloylserotonin	mr1270	Phenolamine
rpz019	Benzoyloxy-hydroxypropyl Glucuronolactone	rpz019	Others
mr716	Biflorin	mr716	Polyphenol
mr958	Ferulic acid O-hexoside	mr958	Polyphenol
mr371	Gentiopicrin	mr371	Polyphenol
rpz021	GMP	rpz021	Nucleotide and its derivates
mr717	(+)-Maltose [Na+]	mr717	Carbohydrates
mr1062	Xanthurenic acid O-hexoside	mr1062	Amino acid derivatives
mr011	Feruloyl quinate	mr011	Polyphenol
mr1531	Phellodenol H	mr1531	Others
rpz022	Hydroxy-ionone-O-hexoside	rpz022	Terpenoids
rpz023	Benzoyloxy-hydroxypropyl glucopyranosiduronic acid	rpz023	Others
mr616	DIMBOA glucoside	mr616	Terpenoids
mr037	1-oleoylglycerol (1-monoolein)	mr037	Lipids
mr720	Digitoxigenine	mr720	Terpenoids
mr387	Succinyladenosine	mr387	Nucleotide and its derivates
mr818	2-Propenyl (sinigrin)	mr818	Others
rpz025	Rehmaionoside C	rpz025	Others
mr1039	Syringenone (NH4+)	mr1039	Terpenoids
mr391	AKD 2B1 (NH4+)	mr391	Lipids
mr1536	N-p-Coumaroylputrescine derivative	mr1536	Phenolamine
mr1027	Sinapoyl quinic acid	mr1027	Polyphenol
mr1399	Adenosine O-ribose	mr1399	Nucleotide and its derivates
mr398	Leucine derivative	mr398	Amino acid derivatives
mr401	Apigenin C-pentoside	mr401	Flavonoids
mr403	Hedyotoside (NH4+)	mr403	Polyphenol
rpz028	p-hydroxybenzoyl derivative (NH4+)	rpz028	Benzoic acid and its derivatives
mr408	N(6)-(N-threonylcarbonyl)adenosine	mr408	Nucleotide and its derivates
mr411	Daidzein O-hexoside	mr411	Flavonoids
mr1199	Chrysin 5-O-glucoside	mr1199	Flavonoids
mr412	O-methylapigenin C-pentoside	mr412	Flavonoids
rpz030	Gly+2hexoside	rpz030	Amino acid derivatives
mr222	Cyanidin 3-O-arabinopyranoside	mr222	Flavonoids
mr413	O-methylnaringenin C-pentoside	mr413	Flavonoids
mr224	alpha-Tocotrienol	mr224	Vitamins
mr795	Feruloyl putrescine O-hexoside	mr795	Phenolamine
mr414	N(6)-(N-Methyl-N-threonylcarbamoyl)adenosine	mr414	Nucleotide and its derivates
mr978	4'-O-Methylpuerarin	mr978	Flavonoids
rpz033	Ala+2hexoside	rpz033	Amino acid derivatives
mr422	Apigenin 7-O-glucoside	mr422	Flavonoids
mr1437	Apigenin 5-O-glucoside	mr1437	Flavonoids
mr1128	Resokaempferol 7-O-hexoside	mr1128	Flavonoids
mr1739	Integrifoside A	mr1739	Terpenoids
mr981	Putrescine derivative	mr981	Polyamines
mr1022	N',N''-Di-p-Coumaroylspermidine	mr1022	Phenolamine
mr019	O-methylapigenin C-hexoside	mr019	Flavonoids
mr045	Diosmetinidin O-hexoside	mr045	Flavonoids
rpz035	Ser+2hexoside	rpz035	Amino acid derivatives
mr430	Luteolin 6-C-glucoside	mr430	Flavonoids
mr1074	Luteolin 8-C-glucoside	mr1074	Flavonoids
mr061	Luteolin 7-O-glucoside	mr061	Flavonoids
rpz039	Pro+2hexoside	rpz039	Amino acid derivatives
rpz040	Val+2hexoside	rpz040	Amino acid derivatives
mr621	Rhodomyrtone (NH4+)	mr621	Others
rpz041	Thr+2hexoside	rpz041	Amino acid derivatives
mr021	Chrysoeriol 5-O-hexoside	mr021	Flavonoids
mr062	Chrysoeriol 8-C-hexoside	mr062	Flavonoids
mr444	Chrysoeriol 6-C-hexoside	mr444	Flavonoids
mr446	Chrysoeriol 7-O-hexoside	mr446	Flavonoids
mr063	Delphinidin 3-O-glucoside	mr063	Flavonoids
mr1079	N',N''-p-Coumaroyl,Feruloylspermidine	mr1079	Phenolamine
mr137	N10-Formyl-THF	mr137	Vitamins derivative
rpz044	Asn+2hexoside	rpz044	Amino acid derivatives
rpz045	Asp+2hexoside	rpz045	Amino acid derivatives
mr438	C-hexosyl-methylchrysoeriol	mr438	Flavonoids
mr462	O-methylChrysoeriol O-hexoside	mr462	Flavonoids
mr1619	methylQuercetin O-hexoside	mr1619	Flavonoids
mr1081	Selgin C-hexoside	mr1081	Flavonoids
mr503	Selgin 5-O-hexoside	mr503	Flavonoids
mr466	Luzonoid A (NH4+)	mr466	Terpenoids
mr1489	N',N''-Feruloyl,Caffeoylspermidine	mr1489	Phenolamine
rpz053	Gln+2hexoside	rpz053	Amino acid derivatives
mr065	Tricin 5-O-hexoside	mr065	Flavonoids
mr469	Tricin 7-O-hexoside	mr469	Flavonoids
mr1490	N',N''-Di-p-Coumaroylspermine	mr1490	Phenolamine
mr024	Tricin 4'-O-(syringyl alcohol)ether	mr024	Flavonoids
mr1302	Polypodine B	mr1302	Terpenoids
mr1023	N',N''-DiFeruloylspermidine	mr1023	Phenolamine
mr1778	N-Feruloylspermidine derivative	mr1778	Polyphenol
mr1253	Chrysin O-malonylhexoside	mr1253	Flavonoids
mr477	Phellodensin F	mr477	Flavonoids
mr025	3',4',5'-Tricetin O-hexoside	mr025	Flavonoids
rpz058	Phe+2hexoside	rpz058	Amino acid derivatives
mr480	Syringetin-3-O-hexoside	mr480	Flavonoids
mr488	2'',6''-O-Diacetyloninin	mr488	Flavonoids
mr1250	Apigenin O-malonylhexoside	mr1250	Flavonoids
mr1248	Naringenin O-malonylhexoside	mr1248	Flavonoids
mr512	Chrysoeriol C-hexoside derivative	mr512	Flavonoids
mr027	Tricin 4'-O-(β-guaiacylglyceryl) ether	mr027	Flavonoids
mr1807	Phellodenol H O-hexoside	mr1807	Polyphenol
mr229	Luteolin O-malonylhexoside	mr229	Flavonoids
mr004	di-C,C-pentosyl-apigenin	mr004	Flavonoids
mr516	Tricin O-glucoside derivative	mr516	Flavonoids
mr839	Eriodictyol O-malonylhexoside	mr839	Flavonoids
mr1089	Chrysoeriol O-malonylhexoside	mr1089	Flavonoids
mr1251	Tricetin O-malonylhexoside	mr1251	Flavonoids
mr1090	di-C,C-pentosyl-luteolin	mr1090	Flavonoids
rpz067	Dihydroxy-dihydro-ionone-O-hexosyl-O-hexoside	rpz067	Others
mr812	β-cryptoxanthin	mr812	Carotenoid
mr728	Epicatechin O-hexoside derivative	mr728	Polyphenol
mr524	Tricin 4'-O-(β-guaiacylglyceryl) ether derivative	mr524	Flavonoids
mr1024	N',N''-DiSinapoylspermidine	mr1024	Phenolamine
mr813	canthaxanthin	mr813	Carotenoid
mr1257	Selgin O-malonylhexoside	mr1257	Flavonoids
mr005	C-pentosyl-apigenin O-hexoside	mr005	Flavonoids
mr527	C-hexosyl-C-pentosyl-apigenin	mr527	Flavonoids
mr529	Tricin O-oxalylhexoside	mr529	Flavonoids
mr531	Tricin derivative	mr531	Flavonoids
mr730	Di-Catechin	mr730	Polyphenol
mr028	Tricin O-malonylhexoside	mr028	Flavonoids
mr068	Apigenin 7-O-rutinoside	mr068	Flavonoids
mr604	C-pentosyl-luteolin C-hexoside	mr604	Flavonoids
mr533	C-hexosyl-luteolin C-pentoside	mr533	Flavonoids
mr1307	4-Ketolutein	mr1307	Flavonoids
mr534	Methylisohaenkeanoside (NH4+)	mr534	Flavonoids
mr1423	3',4',5'-Tricetin O-malonylhexoside	mr1423	Flavonoids
mr230	Diosmetinidin O-rutinoside	mr230	Flavonoids
mr071	C-pentosyl-chrysoeriol C-hexoside	mr071	Flavonoids
mr1096	C-pentosyl-chrysoeriol O-hexoside	mr1096	Flavonoids
mr231	Pelargonidin O-hexosyl-O-hexoside	mr231	Flavonoids
mr069	C-hexosyl-apigenin O-hexoside	mr069	Flavonoids
mr070	Cyanidin O-rutinoside	mr070	Flavonoids
mr1308	Manglieside E	mr1308	Others
mr1585	Lupulin A	mr1585	Terpenoids
mr1861	C-hexosyl-(apigenin 7,4'-dimethyl ether) O-rhamnoside	mr1861	Flavonoids
mr542	Chrysoeriol 7-O-rutinoside	mr542	Flavonoids
mr088	Peonidin O-rutinoside	mr088	Flavonoids
mr072	C-hexosyl-luteolin O-hexoside	mr072	Flavonoids
mr232	Delphinidin O-rutinoside	mr232	Flavonoids
mr1146	C-hexosyl-tricetin O-pentoside	mr1146	Flavonoids
mr1259	N',N'',N'''-DiFeruloyl,p-Cinnamoylagamtine	mr1259	Phenolamine
mr1260	N',N''-DiFeruloylagamtine-N-arabinoside	mr1260	Phenolamine
mr543	C-hexosyl-chrysoeriol O-hexoside	mr543	Flavonoids
mr074	Luteolin C-feruloylhexoside	mr074	Flavonoids
mr545	di-C,C-hexosyl-chrysoeriol	mr545	Flavonoids
mr029	Tricetin 5-O-hexosyl-O-hexoside	mr029	Flavonoids
mr843	Selgin O-hexoside derivative	mr843	Flavonoids
mr551	Tricin O-rutinoside	mr551	Flavonoids
mr234	Selgin O-hexosyl-O-hexoside	mr234	Flavonoids
mr075	3',4',5'-Tricetin O-rutinoside	mr075	Flavonoids
mr1600	Luteolin C-sinapoylhexoside	mr1600	Flavonoids
mr076	Tricin O-hexosyl-O-hexoside	mr076	Flavonoids
mr556	Tricin O-caffeoyl-4'-O-(coniferyl alcohol)ether	mr556	Flavonoids
mr077	Tricin 4'-O-(syringyl alcohol)ether O-hexoside	mr077	Flavonoids
rpz072	C32H34O15	rpz072	Flavonoids
mr629	Tricin O-glucuronide-O-hexoside	mr629	Flavonoids
mr628	Tricin O-sinapoylpentoside	mr628	Flavonoids
mr1424	Picramnioside F	mr1424	Others
mr630	Tricin O-hexoside derivative	mr630	Flavonoids
mr852	Tricin O-caffeoyl-4'-O-(syringyl alcohol)ether	mr852	Flavonoids
rpz080	Cyanocobalamin(V.B12)	rpz080	Vitamins
mr567	Tricin 4'-O-(β-guaiacylglyceryl) ether O-hexoside	mr567	Flavonoids
mr844	Tricin O-sinapoylhexoside	mr844	Flavonoids
mr854	Tricin O-caffeoyl-4'-O-(3-(4-Hydroxy-3,5-dimethoxyphenyl)propanoic acid)ether	mr854	Flavonoids
mr1025	N',N'',N'''-DiFeruloyl,Sinapoylspermidine	mr1025	Phenolamine
mr1234	C-pentosyl-apigenin O-p-coumaroylhexoside	mr1234	Flavonoids
mr030	Tricin O-rhamnosyl-O-malonylhexoside	mr030	Flavonoids
mr1110	C-pentosyl-apigenin O-caffeoylhexoside	mr1110	Flavonoids
mr1235	O-malonylhexoside derivative	mr1235	Flavonoids
mr080	C-pentosyl-apigenin O-rutinoside	mr080	Flavonoids
mr731	Luteolin O-rahmnosyl-O-rutinoside	mr731	Flavonoids
mr031	C-pentosyl-apeignin O-feruloylhexoside	mr031	Flavonoids
mr1113	C-hexosyl-apigenin O-p-coumaroylhexoside	mr1113	Flavonoids
mr1239	C-hexosyl-chrysin O-feruloylhexoside	mr1239	Flavonoids
mr584	C-hexosyl-luteolin O-p-coumaroyl-O-hexoside	mr584	Flavonoids
mr585	C-hexosyl-apigenin O-caffeoylhexoside	mr585	Flavonoids
mr587	C-hexosyl-naringenin O-hexosyl-O-hexoside	mr587	Flavonoids
rpz127	Gly+4hexoside	rpz127	Amino acid derivatives
mr589	C-pentosyl-chrysoeriol O-feruloylhexoside	mr589	Flavonoids
mr082	C-hexosyl-apigenin O-feruloylhexoside	mr082	Flavonoids
mr1247	C-hexosyl-chrysoeriol O-p-coumaroylhexoside	mr1247	Flavonoids
mr158	Chrysoeriol O-hexosyl-O-rutinoside	mr158	Flavonoids
rpz135	Ala+4hexoside	rpz135	Amino acid derivatives
mr830	C-hexosyl-luteolin O-feruloylhexoside	mr830	Flavonoids
mr1495	C-hexosyl-chrysoeriol O-caffeoylhexoside	mr1495	Flavonoids
rpz150	Ser+4hexoside	rpz150	Amino acid derivatives
mr838	Chrysoeriol O-feruloylhexosyl-O-hexoside	mr838	Flavonoids
mr591	C-hexosyl-chrysoeriol O-feruloylhexoside	mr591	Flavonoids
mr1243	Tricin O-malonylhexoside derivative	mr1243	Flavonoids
rpz154	Gln+4hexoside	rpz154	Amino acid derivatives
mr090	Tricin 4'-O-(β-guaiacylglyceryl) ether-O-rutinoside	mr090	Flavonoids
mr1612	Tricin 4'-O-(β-guaiacylglyceryl) ether O-hexoside derivative	mr1612	Flavonoids
mr1498	Smiglaside C	mr1498	Polyphenol
mr1949	Tricin 4'-O-(β-guaiacylglyceryl) ether 5-O-hexosyl-O-hexoside	mr1949	Flavonoids
mr1124	C-hexosyl-apigenin O-hexosyl-O-hexosyl-O-hexoside	mr1124	Flavonoids
Lp001	2-Aminoethylphosphonate	Lp001	Lipids
Lp002	delta-Tridecalactone	Lp002	Lipids
Lp003	1-Octadecanol	Lp003	Lipids
Lp004	16-Hydroxy hexadecanoic acid	Lp004	Lipids
Lp005	Octadecadien-6-ynoic acid	Lp005	Lipids
Lp006	14,15-Dehydrocrepenynic acid	Lp006	Lipids
Lp007	α-Linolenic acid	Lp007	Lipids
Lp009	Punicic acid	Lp009	Lipids
Lp010	Linoleic acid	Lp010	Lipids
Lp011	Oleic acid	Lp011	Lipids
Lp012	1,18-Octadecanediol	Lp012	Lipids
Lp013	4-oxo-9Z,11Z,13E,15E-octadecatetraenoic acid	Lp013	Lipids
Lp014	9-Hydroxy-(10E,12Z,15Z)-octadecatrienoic acid	Lp014	Lipids
Lp015	Arachidic acid	Lp015	Lipids
Lp016	4-Hydroxysphinganine	Lp016	Lipids
Lp017	Docosanoic acid	Lp017	Lipids
Lp018	MAG (18:4) isomer1	Lp018	Lipids
Lp019	MAG (18:4) isomer3	Lp019	Lipids
Lp020	MAG (18:4) isomer2	Lp020	Lipids
Lp021	MAG (18:3) isomer4	Lp021	Lipids
Lp022	MAG (18:3) isomer2	Lp022	Lipids
Lp023	MAG (18:3) isomer1	Lp023	Lipids
Lp024	MAG (18:3) isomer5	Lp024	Lipids
Lp025	MAG (18:3) isomer3	Lp025	Lipids
Lp026	MAG (18:2) isomer1	Lp026	Lipids
Lp026a	MAG (18:2) isomer2	Lp026a	Lipids
Lp027	MAG (18:2)	Lp027	Lipids
Lp027a	MAG (18:2) isomer3	Lp027a	Lipids
Lp028	Cholesterol	Lp028	Lipids
Lp029	PC 9:0	Lp029	Lipids
Lp030	PC 9:0 isomer	Lp030	Lipids
Lp031	lysoPE 14:0 (sn-1)	Lp031	Lipids
Lp032	lysoPE 14:0 (sn-2)	Lp032	Lipids
Lp033	LysoPE 15:0 (sn-1)	Lp033	Lipids
Lp034	LysoPC 12:0	Lp034	Lipids
Lp035	LysoPE 16:1 (sn-1)	Lp035	Lipids
Lp036	lysoPE 16:0 (sn-1)	Lp036	Lipids
Lp037	lysoPE 16:0 (sn-2)	Lp037	Lipids
Lp038	lysoPE 17:1 (sn-2)	Lp038	Lipids
Lp039	lysoPE 17:1 (sn-1)	Lp039	Lipids
Lp039b	lysoPC 14:1 (sn-1)	Lp039b	Lipids
Lp040	lysoPC 14:0 (sn-1)	Lp040	Lipids
Lp041	lysoPC 14:0 (sn-2)	Lp041	Lipids
Lp042	lysoPE 17:0 (sn-2)	Lp042	Lipids
Lp043	lysoPE 17:0 (sn-1)	Lp043	Lipids
Lp044	LysoPE 18:3 isomer2	Lp044	Lipids
Lp045	LysoPE(18:3) isomer1	Lp045	Lipids
Lp046	lysoPE 18:2 (sn-2)	Lp046	Lipids
Lp048	LysoPE 18:2 (1n isomer)	Lp048	Lipids
Lp049	lysoPC 15:1 (sn-1)	Lp049	Lipids
Lp050	lysoPE 18:1 (sn-2)	Lp050	Lipids
Lp051	lysoPC 15:1 (sn-2)	Lp051	Lipids
Lp052	lysoPE 18:1 (sn-1)	Lp052	Lipids
Lp053	1-O-Palmitoylhexitol	Lp053	Lipids
Lp054	lysoPE 18:0 (sn-2)	Lp054	Lipids
Lp055	lysoPE 18:0 (sn-1)	Lp055	Lipids
Lp056	lysoPC 15:0 (sn-1)	Lp056	Lipids
Lp057	lysoPC 15:0 (sn-2)	Lp057	Lipids
Lp060	LPC(1-acyl 16:2)	Lp060	Lipids
Lp061	LysoPC 16:2 (sn-2)	Lp061	Lipids
Lp062	LysoPC 16:1 (1n isomer)	Lp062	Lipids
Lp063	LysoPC 16:1 (2n isomer)	Lp063	Lipids
Lp064	lysoPC 16:1 (sn-2)	Lp064	Lipids
Lp065	lysoPC 16:1 (sn-1)	Lp065	Lipids
Lp066	lysoPC 16:0 (sn-1)	Lp066	Lipids
Lp067	lysoPC 16:0 (sn-2)	Lp067	Lipids
Lp068	lysoPE 20:5 (sn-1)	Lp068	Lipids
Lp069	lysoPE 20:5 (sn-2)	Lp069	Lipids
Lp070	lysoPC 17:1 (sn-2)	Lp070	Lipids
Lp071	lysoPC 17:1 (sn-1)	Lp071	Lipids
Lp072	FA(C24H45O9P)	Lp072	Lipids
Lp073	lysoPC 17:0 (sn-1)	Lp073	Lipids
Lp074	lysoPC 17:0 (sn-2)	Lp074	Lipids
Lp075	lysoPC 18:3 (sn-2)	Lp075	Lipids
Lp076	lysoPC 18:3 (sn-1)	Lp076	Lipids
Lp077	lysoPC 18:2 (sn-2)	Lp077	Lipids
Lp078	lysoPC 18:2 (sn-1)	Lp078	Lipids
Lp079	lysoPC 18:1 (sn-1)	Lp079	Lipids
Lp080	LPS 18:2 (sn-2)	Lp080	Lipids
Lp080a	LPS 18:2 (sn-1)	Lp080a	Lipids
Lp081	lysoPC 18:1 (sn-2)	Lp081	Lipids
Lp082	lysoPC 18:0 (sn-1)	Lp082	Lipids
Lp083	lysoPC 18:0 (sn-2)	Lp083	Lipids
Lp084	MGMAG (18:2) isomer2	Lp084	Lipids
Lp085	MGMAG (18:2) isomer1	Lp085	Lipids
Lp086	lysoPC 19:0 (sn-2)	Lp086	Lipids
Lp087	lysoPC 19:0 (sn-1)	Lp087	Lipids
Lp088	lysoPC 20:4 (sn-2)	Lp088	Lipids
Lp089	lysoPC 20:4 (sn-1)	Lp089	Lipids
Lp091	lysoPC 20:3 (sn-2)	Lp091	Lipids
Lp092	lysoPC 20:3 (sn-1)	Lp092	Lipids
Lp093	lysoPC 20:2 (sn-2)	Lp093	Lipids
Lp094	lysoPC 20:2 (sn-1)	Lp094	Lipids
Lp095	lysoPC 20:1 (sn-2)	Lp095	Lipids
Lp096	lysoPC 20:1 (sn-1)	Lp096	Lipids
Lp097	FA(C28H58NO7P)	Lp097	Lipids
Lp098	lysoPC 20:0 (sn-2)	Lp098	Lipids
Lp099	lysoPC 20:0 (sn-1)	Lp099	Lipids
Lp100	Hydroxyl PC 23:1	Lp100	Lipids
Lp101	Hydroxyl PC 24:1	Lp101	Lipids
Lp102	Hydroxyl PC 25:1	Lp102	Lipids
Lp103	(2R,4S,5S,7S)-5-Amino-N-(3-amino-2,2-dimethyl-3-oxopropyl)-4-hydroxy-2-isopropyl-7-{3-(3-methoxypropoxy)-4-[3-(methylsulfonyl)propoxy]benzyl}-8-methylnonanamide	Lp103	Lipids
Lp104	FA(C35H57N5O7)	Lp104	Lipids
Lp105	2-Methyl-2-propanyl [(2S)-5-amino-1-{[(1S)-2-{[(2S,3S,5R)-6-(butylamino)-1-cyclohexyl-3-hydroxy-5-methyl-6-oxo-2-hexanyl]amino}-2-oxo-1-phenylethyl]amino}-1,5-dioxo-2-pentanyl]carbamate (non-preferred name)	Lp105	Lipids
Lp106	FA(C35H59N5O5S)	Lp106	Lipids
Lp107	Hydroxyl PC 26:0	Lp107	Lipids
Lp108	Hydroxyl PC 27:3	Lp108	Lipids
Lp109	Hydroxyl PC 27:3 isomer	Lp109	Lipids
Lp110	N-[3-(Methoxycarbonyl)benzoyl]-L-leucyl-N-[(3S,4S)-1-{[(2S)-1-(ethylamino)-3-methyl-1-oxo-2-butanyl]amino}-3-hydroxy-6-methyl-1-oxo-4-heptanyl]-L-norvalinamide	Lp110	Lipids
Lp111	Hydroxyl PC 27:1	Lp111	Lipids
Lp112	Hydroxyl PC 27:0	Lp112	Lipids
Lp113	PE 32:2; PE 14:0/18:2	Lp113	Lipids
Lp114	PE 32:1; PE 14:0/18:1 or 16:0/16:1	Lp114	Lipids
Lp115	DGMG (18:3)	Lp115	Lipids
Lp116	DGMG (18:3) isomer2	Lp116	Lipids
Lp117	DGMG (18:2) isomer1	Lp117	Lipids
Lp118	DGMG (18:2) isomer2	Lp118	Lipids
Lp119	2-[(9,9-Dimethoxynonanoyl)oxy]-3-(palmitoyloxy)propyl 2-(trimethylammonio)ethyl phosphate	Lp119	Lipids
Lp120	Hydroxyl PC 29:4	Lp120	Lipids
Lp121	PE 33:2; PE 15:0/18:2	Lp121	Lipids
Lp122	PC 16:1/14:1	Lp122	Lipids
Lp123	PC 30:1; PC 14:0/16:1	Lp123	Lipids
Lp124	PC 30:0	Lp124	Lipids
Lp124a	PC 14:0/16:0	Lp124a	Lipids
Lp125	PC 16:0/14:0	Lp125	Lipids
Lp126	PC(14:3/17:3)	Lp126	Lipids
Lp127	PC(?)	Lp127	Lipids
Lp128	PE 18:3/16:0	Lp128	Lipids
Lp129	PE 34:2; PE 16:0/18:2 or 16:1/18:1	Lp129	Lipids
Lp130	PE 18:2/16:0	Lp130	Lipids
Lp131	Dihydroxyl PC 29:2 isomer	Lp131	Lipids
Lp132	PC 31:0; PC 15:0/16:0	Lp132	Lipids
Lp133	PC 32:0e; PC 16:0e/16:0	Lp133	Lipids
Lp134	PC 18:3/14:0	Lp134	Lipids
Lp135	FA(C40H76NO8P)	Lp135	Lipids
Lp136	PC 32:2; PC 14:0/18:2 or 16:1/16:1	Lp136	Lipids
Lp137	PE 35:2; PE 17:0/18:2	Lp137	Lipids
Lp138	PE 36:2e; PE 18:0e/18:2	Lp138	Lipids
Lp139	PE 36:1p; PE 18:0p/18:1	Lp139	Lipids
Lp140	FA(C40H78NO8P)	Lp140	Lipids
Lp141	PC 16:1/16:0	Lp141	Lipids
Lp142	PC 32:0; PC 16:0/16:0	Lp142	Lipids
Lp143	PE 18:4/18:2 or 18:3/18:3	Lp143	Lipids
Lp144	PE 36:6; PE 16:1/20:5	Lp144	Lipids
Lp145	PE 36:5; PE 16:0/20:5	Lp145	Lipids
Lp146	PE 36:5; PE 18:2/18:3	Lp146	Lipids
Lp147	PE 36:4; PE 16:0/20:4	Lp147	Lipids
Lp148	(2R)-3-{[(2-Aminoethoxy)(hydroxy)phosphoryl]oxy}-2-(4-octadecynoyloxy)propyl 4-octadecynoate	Lp148	Lipids
Lp149	PC 18:2/15:0	Lp149	Lipids
Lp150	PC 18:1/15:0	Lp150	Lipids
Lp151	PE 38:6p; PE 16:0p/22:6	Lp151	Lipids
Lp152	PE 37:5; PE 17:1/20:4	Lp152	Lipids
Lp153	PE 38:4p; PE 18:0p/20:4	Lp153	Lipids
Lp154	PE 37:4; PE 17:0/20:4	Lp154	Lipids
Lp155	PE 38:4e; PE 18:0e/20:4 or 20:0e/18:4 or 20:1e/18:3	Lp155	Lipids
Lp156	PC 34:4; PC 14:0/20:4 or 16:1/18:3	Lp156	Lipids
Lp158	PC 34:3; PC 14:0/20:3	Lp158	Lipids
Lp159	PC 18:3/16:0	Lp159	Lipids
Lp160	PC 34:3; PC 16:0/18:3 or 16:1/18:2	Lp160	Lipids
Lp161	PE 37:3; PE 17:0/20:3	Lp161	Lipids
Lp162	PC 34:2; PC 16:0/18:2 or 16:1/18:1	Lp162	Lipids
Lp163	PE 37:2; PE 19:0/18:2	Lp163	Lipids
Lp164	PE 38:1e; PE 20:0e/18:1	Lp164	Lipids
Lp165	PE 38:7; PE 16:1/22:6 or 18:2/20:5	Lp165	Lipids
Lp166	PE 38:6; PE 18:1/20:5 or 18:2/20:4	Lp166	Lipids
Lp167	PC 36:4p; PC 16:0p/20:4	Lp167	Lipids
Lp168	FA(C43H80NO8P)	Lp168	Lipids
Lp169	PC 36:3e; PC 18:1e/18:2	Lp169	Lipids
Lp170	PE 38:3; PE 18:0/20:3	Lp170	Lipids
Lp171	PC 36:2e; PC 16:0e/20:2	Lp171	Lipids
Lp172	PC 35:2e; PC 18:0p/18:1 or 18:1e/18:1	Lp172	Lipids
Lp173	FA(C43H82NO8P)	Lp173	Lipids
Lp174	PE 38:2; PE 20:0/18:2	Lp174	Lipids
Lp175	PC 19:1/16:0 or 20:1/15:0	Lp175	Lipids
Lp177	PC 35:1; PC 16:0/19:1 or 17:0/18:1 or 17:1/18:0	Lp177	Lipids
Lp178	PE 38:1; PE 18:0/20:1	Lp178	Lipids
Lp179	PE 40:6p; PE 18:0p/22:6 or 18:1p/22:5	Lp179	Lipids
Lp180	PC 36:6; PC 16:1/20:5	Lp180	Lipids
Lp181	PC 36:6; PC 14:0/22:6	Lp181	Lipids
Lp182	PC 20:5/16:1	Lp182	Lipids
Lp184	PC 36:5; PC 14:0/22:5 or 16:0/20:5 or 16:1/20:4	Lp184	Lipids
Lp185	PC 36:5; PC 18:2/18:3	Lp185	Lipids
Lp186	PC 36:4; PC 18:1/18:3 or 18:2/18:2	Lp186	Lipids
Lp187	PC 36:4; PC 16:0/20:4 or 16:1/20:3	Lp187	Lipids
Lp188	PE 40:4e; PE 18:0e/22:4 or 20:0e/20:4	Lp188	Lipids
Lp189	PC 36:3; PC 16:0/20:3 or 18:0/18:3 or 18:1/18:2	Lp189	Lipids
Lp190	FA(C44H84NO8P)	Lp190	Lipids
Lp191	GPCho 36:2	Lp191	Lipids
Lp193	PC 36:2; PC 18:0/18:2 or 18:1/18:1	Lp193	Lipids
Lp194	GPCho 36:1	Lp194	Lipids
Lp195	FA(C44H86NO8P)	Lp195	Lipids
Lp196	PC 36:1; PC 18:0/18:1	Lp196	Lipids
Lp197	PC 38:6p; PC 16:0p/22:6	Lp197	Lipids
Lp198	PC 37:6; PC 15:0/22:6	Lp198	Lipids
Lp199	PC 38:6e; PC 16:0e/22:6	Lp199	Lipids
Lp200	PC 38:4p; PC 18:0p/20:4	Lp200	Lipids
Lp201	PE 40:5; PE 18:0/22:5	Lp201	Lipids
Lp202	PC 38:4e; PC 18:1e/20:3	Lp202	Lipids
Lp203	PE 40:2; PE 18:1/22:1	Lp203	Lipids
Lp204	PE 40:2; PE 22:0/18:2	Lp204	Lipids
Lp205	PC 37:1; PC 18:0/19:1 or 19:0/18:1	Lp205	Lipids
Lp206	PE 40:1; PE 22:0/18:1	Lp206	Lipids
Lp207	PC 38:7; PC 16:1/22:6 or 18:2/20:5	Lp207	Lipids
Lp208	PC 38:6; PC 16:0/22:6 or 18:2/20:4	Lp208	Lipids
Lp209	PC 38:5; PC 18:1/20:4	Lp209	Lipids
Lp210	Trihydroxyl PC 35:6 isomer	Lp210	Lipids
Lp211	PC 38:2; PC 16:0/22:2	Lp211	Lipids
Lp212	PC 40:7e; PC 18:1e/22:6	Lp212	Lipids
Lp213	PE 42:7; PE 20:1/22:6	Lp213	Lipids
Lp214	PC 39:6; PC 17:0/22:6	Lp214	Lipids
Lp215	PC 40:5p; PC 18:0p/22:5	Lp215	Lipids
Lp216	PC 40:6e; PC 18:1e/22:5	Lp216	Lipids
Lp217	Trihydroxyl PC 36:6 isomer2	Lp217	Lipids
Lp218	PC 39:3; PC 19:0/20:3	Lp218	Lipids
Lp219	Trihydroxyl PC 36:5 isomer	Lp219	Lipids
Lp220	PC 40:7; PC 18:1/22:6	Lp220	Lipids
Lp221	PC 40:7; PC 20:3/20:4	Lp221	Lipids
Lp222	PC 41:6; PC 19:0/22:6	Lp222	Lipids
Lp223	5α-Cholestan-3-one	Lp223	Lipids
Lp224	Acylcarnitine 2:0	Lp224	Lipids
Lp225	Acylcarnitine 6:0	Lp225	Lipids
Lp226	Acylcarnitine 10:0	Lp226	Lipids
Lp227	Acylcarnitine 16:0	Lp227	Lipids
Lp228	Acylcarnitine 16:1	Lp228	Lipids
Lp229	Acylcarnitine 18:0	Lp229	Lipids
Lp230	Acylcarnitine 18:1	Lp230	Lipids
Lp231	Acylcarnitine 18:2	Lp231	Lipids
rnz19-n	Uracil	rnz19-n	Nucleotide and its derivates
hsa024-n	L-Cysteine	hsa024-n	Amino acids
mr249-n	L-Leucine	mr249-n	Amino acids
hsl048-n	Capric acid (C10:0)	hsl048-n	Lipids
rnz015-n	2-Isopropylmalic acid	rnz015-n	Organic acids and its derivates
hsl027-n	cis-10-Pentadecenoic acid (C15:1)	hsl027-n	Lipids
mr693-n	Xanthosine	mr693-n	Nucleotide and its derivates
hsl082-n	Phytanic acid	hsl082-n	Lipids
hsl424-n	LysoPA 16:1	hsl424-n	Lipids
hsl421-n	LysoPA 16:0	hsl421-n	Lipids
hsl425-n	LysoPA 18:1	hsl425-n	Lipids
hsl426-n	LysoPA 18:0	hsl426-n	Lipids
Ln001-n	Palmitaldehyde	Ln001-n	Lipids
Ln004-n	9-HOTrE	Ln004-n	Lipids
Ln005-n	13-HOTrE(r)	Ln005-n	Lipids
Ln006-n	13-HOTrE	Ln006-n	Lipids
Ln007-n	9-KODE	Ln007-n	Lipids
Ln008-n	9,10-EODE	Ln008-n	Lipids
Ln009-n	12,13-EODE	Ln009-n	Lipids
Ln010-n	1-Eicosanol	Ln010-n	Lipids
Ln011-n	13-HpOTrE(r)	Ln011-n	Lipids
Ln012-n	9-HpOTrE	Ln012-n	Lipids
Ln013-n	13-HPODE	Ln013-n	Lipids
Ln015-n	8,15-DiHETE	Ln015-n	Lipids
Ln016-n	Lauric acid (C12:0)	Ln016-n	Lipids
Ln017-n	Myristoleic acid (C14:1)	Ln017-n	Lipids
Ln018-n	FFA 13:0 (Tridecanoic acid)	Ln018-n	Lipids
Ln019-n	FFA 14:0 (Myristic acid)	Ln019-n	Lipids
Ln020-n	FFA 15:0 (Pentadecylic acid)	Ln020-n	Lipids
Ln021-n	FFA 16:1 (Palmitoleic acid, n–7)	Ln021-n	Lipids
Ln022-n	Palmitic acid (C16:0)	Ln022-n	Lipids
Ln023-n	FFA 17:0 (Margaric acid)	Ln023-n	Lipids
Ln024-n	FFA 17:1 (cis-10-Heptadecanoic acid, n–7)	Ln024-n	Lipids
Ln025-n	FFA 18:0 (Stearic acid)	Ln025-n	Lipids
Ln026-n	FFA 18:1 (Oleic acid, n–9 or cis-Vaccenic acid, n–7)	Ln026-n	Lipids
Ln027-n	FFA 18:1 (Elaidic acid, n–9 or trans-Vaccenic acid, n–7)	Ln027-n	Lipids
Ln028-n	FFA 18:2 (Linoleic acid, n–6)	Ln028-n	Lipids
Ln029-n	FFA 18:3 (α-Linolenic acid, n–3 or γ-Linolenic acid, n–6)	Ln029-n	Lipids
Ln030-n	FFA 18:4 (Stearidonic acid, n–3)	Ln030-n	Lipids
Ln031-n	Arachidic acid (C20:0)	Ln031-n	Lipids
Ln032-n	cis-Gondoic acid (C20:1)	Ln032-n	Lipids
Ln033-n	FFA 20:2 (cis-11-14-Eicosadienoic acid, n–6)	Ln033-n	Lipids
Ln034-n	FFA 20:3 (Dihomo-γ-linolenic acid, n–6 or Mead acid, n–9)	Ln034-n	Lipids
Ln035-n	FFA 20:5 (Eicosapentaenoic acid, n–3)	Ln035-n	Lipids
Ln036-n	Docosanoic acid (C22:0)	Ln036-n	Lipids
Ln039-n	Cholic acid; CA (Cholic acid)	Ln039-n	Lipids
Ln040-n	Cholic acid; UDGA (Ursodeoxycholic acid)	Ln040-n	Lipids
Ln041-n	Cholic acid; GCDCA (Glycochenodeoxycholate)	Ln041-n	Lipids
Ln042-n	Cholic acid; GDCA (Glycodeoxycholate)	Ln042-n	Lipids
Ln043-n	Cholic acid; LCA (Lithocholic acid)	Ln043-n	Lipids
Ln044-n	Cholic acid; TCA (Taurocholate)	Ln044-n	Lipids
Ln045-n	Cholic acid; TCDCA (Taurochenodeoxycholate)	Ln045-n	Lipids
Ln047-n	LysoPE 14:0 (2n isomer)	Ln047-n	Lipids
Ln048-n	LysoPE 16:0	Ln048-n	Lipids
Ln049-n	LysoPE 16:0 (2n isomer)	Ln049-n	Lipids
Ln050-n	LysoPE 18:3	Ln050-n	Lipids
Ln051-n	LysoPE 18:1	Ln051-n	Lipids
Ln052-n	LysoPE 18:1 (2n isomer)	Ln052-n	Lipids
Ln053-n	LysoPS 22:6 (2n isomer)	Ln053-n	Lipids
Ln054-n	LysoPS 22:6	Ln054-n	Lipids
Ln055-n	PC (14:0/20:2)	Ln055-n	Lipids
Ln056-n	PC (14:1/20:1)	Ln056-n	Lipids
Ln057-n	PC (16:0/18:2)	Ln057-n	Lipids
Ln058-n	PC (16:1/18:1)	Ln058-n	Lipids
HSH015-n	Resveratrol	HSH015-n	Hydroxycinnamoyl derivatives

## Sheet: Sheet3
Table S3. The content of cold-related DAMs in WT at 24 and 48 hours of cold treatment.
			24 hours of Normal Condition			24 hours of Cold Condition							48 hours of Normal Condition			48 hours of Cold Condition
ID	NAME	CLASS	WT 24	WT 24	WT 24	WT 24	WT 24	WT 24	Fold Change(FC, Cold/Normal)	log2FC	Cold/Normal-p	Common trend	WT	WT	WT	WT	WT	WT	Fold Change(FC, Cold/Normal)	log2FC	Cold/Normal-p	Common trend
rpz001	L-Glycine	Amino acids	14253.9	16652.1	17507.8	22450	23305.3	18035.3	1.31761	0.397925	0.0543258	UP	24131.3	22786.7	27458.8	11019.4	19233.2	13770	0.591887	-0.756606	0.0220935	DOWN
mr237	L-Alanine	Amino acids	1.75174e+06	1.81158e+06	1.88496e+06	5.16921e+06	5.16047e+06	5.18573e+06	2.84776	1.50983	1.1198e-07	UP	2.81828e+06	2.7106e+06	2.77687e+06	5.2232e+06	5.59558e+06	5.5855e+06	1.97505	0.981889	2.84525e-05	UP
mr240	L-Serine	Amino acids	3.45759e+06	3.29421e+06	3.7793e+06	1.30516e+06	1.31975e+06	1.40025e+06	0.382217	-1.38754	0.000118121	DOWN	3.58354e+06	3.54163e+06	3.54571e+06	1.55446e+06	1.57586e+06	1.50109e+06	0.434024	-1.20415	1.64887e-07	DOWN
mr241	L-Proline	Amino acids	1.50612e+07	1.58169e+07	1.53151e+07	6.14988e+07	5.85888e+07	5.95693e+07	3.88924	1.95949	9.29473e-07	UP	1.08755e+07	1.0746e+07	1.05606e+07	9.04656e+07	8.66736e+07	9.13604e+07	8.34313	3.06059	6.67491e-07	UP
mr243	L-Valine	Amino acids	1.79523e+07	1.89453e+07	1.80848e+07	4.72911e+07	4.39097e+07	4.45508e+07	2.469	1.30393	1.55209e-05	UP	1.08266e+07	1.14517e+07	1.08231e+07	6.2566e+07	6.20304e+07	6.94359e+07	5.86176	2.55133	2.34633e-05	UP
mr244	L-Threonine	Amino acids	2.86661e+06	2.72833e+06	3.00119e+06	3.1777e+06	3.11079e+06	3.12508e+06	1.09509	0.131055	0.0285911	UP	3.19614e+06	3.23694e+06	3.17083e+06	3.29127e+06	3.47074e+06	3.34858e+06	1.05276	0.0741728	0.0399908	UP
mr246	Benzamidine	Others	9.55623e+06	1.0014e+07	9.71419e+06	2.53147e+07	2.63379e+07	2.65037e+07	2.66887	1.41623	2.07201e-06	UP	6.15363e+06	6.43375e+06	6.34212e+06	3.2603e+07	3.18592e+07	4.03498e+07	5.53697	2.4691	0.000458248	UP
mr248	Cycloleucine(1-Amino-1-cyclopentanecarboxylic acid)	Amino acid derivatives	25099.7	32075.7	33441.2	47206.5	47361.8	49458.8	1.58941	0.668494	0.00267771	UP	25903.7	22357.1	22489	35522.4	37094.2	31223.6	1.46771	0.553565	0.00632798	UP
mr172	Homoproline	Amino acid derivatives	1.70137e+06	1.88755e+06	1.85342e+06	1.6393e+06	1.50809e+06	1.55742e+06	0.864483	-0.21009	0.0233496	DOWN	1.13029e+06	1.18047e+06	1.16713e+06	1.47649e+06	1.50462e+06	1.76537e+06	1.36476	0.448644	0.0105126	UP
mr800	Agmatine	Polyamines	499422	377334	193881	453797	232081	725638	1.31839	0.398776	0.536116	UP	631061	757603	663925	754034	563625	532614	0.901433	-0.149708	0.440977	DOWN
mr250	L-Isoleucine	Amino acids	5.64331e+07	5.95691e+07	5.68178e+07	2.42247e+08	247333907	2.51771e+08	4.28974	2.10089	3.3916e-07	UP	2.55072e+07	2.65582e+07	2.59845e+07	3.34793e+08	3.10944e+08	3.67962e+08	12.9879	3.69909	4.65305e-05	UP
mr173	L-Asparagine	Amino acids	3.47228e+06	3.4968e+06	3.69996e+06	5.22117e+06	5.53857e+06	5.52987e+06	1.52681	0.61052	0.000122484	UP	1.88794e+06	2.43511e+06	2.44306e+06	5.02205e+06	5.23487e+06	4.8696e+06	2.23563	1.16068	0.00019369	UP
mr176	beta-Homothreonine	Amino acid derivatives	6.01225e+06	5.90674e+06	6.37017e+06	7.76187e+06	8.12751e+06	8.28181e+06	1.32161	0.4023	0.000711544	UP	4.34797e+06	4.95665e+06	4.69944e+06	9.26977e+06	9.10637e+06	8.80208e+06	1.94074	0.956606	3.94897e-05	UP
mr1327	L-Aspartic acid	Amino acids	1.36211e+06	1.45952e+06	1.4481e+06	2.02028e+06	2.03481e+06	2.03062e+06	1.42532	0.511281	4.07922e-05	UP	1.17589e+06	1.257e+06	1.20771e+06	2.18875e+06	2.03101e+06	2.09151e+06	1.73358	0.793757	6.64928e-05	UP
mr802	1-Methylnicotinamide	Vitamins	707821	679959	683378	527934	431489	534644	0.721368	-0.471193	0.00504909	DOWN	670122	625575	639636	529528	573008	696332	0.929488	-0.105492	0.428287	DOWN
mr1446	L-Tyramine	Amino acids	624569	719271	558288	349692	341766	332296	0.538215	-0.893746	0.00337719	DOWN	326446	360484	341111	355125	270360	393395	0.991088	-0.0129155	0.939269	DOWN
mr179	4-Methyl-5-thiazoleethanol	Vitamins	47788.3	45265.3	56503	62085.1	69780.6	66830.5	1.32857	0.409873	0.0158822	UP	36342.4	35904.5	39435.7	47473.7	43505.5	59094.4	1.34375	0.426265	0.056283	UP
mr180	beta-Homoisoleucine	Amino acid derivatives	5.86956e+06	6.01685e+06	5.88094e+06	4.81242e+06	4.49756e+06	4.50345e+06	0.777461	-0.363157	0.000322403	DOWN	4.73409e+06	4.67068e+06	4.66958e+06	4.37117e+06	4.24287e+06	4.7751e+06	0.951315	-0.0720052	0.230843	DOWN
mr648	Carbachol	Vitamins	158099	157908	143600	125230	109755	105253	0.740283	-0.433851	0.00673726	DOWN	108056	103940	111509	110789	116739	129918	1.10492	0.143943	0.135329	UP
rpz005	4(3)-Quinazolinedione	Alkaloids	3.92815e+06	3.84034e+06	3.67141e+06	3.36334e+06	3.43255e+06	3.33555e+06	0.885623	-0.175235	0.00566652	DOWN	5.92326e+06	5.86561e+06	6.18336e+06	3.20937e+06	2.69951e+06	3.65226e+06	0.531995	-0.910515	0.000658498	DOWN
rpz006	L-Glutamine	Amino acids	1.38868e+06	1.32709e+06	1.43267e+06	3.4286e+06	3.37975e+06	3.2507e+06	2.42478	1.27785	5.57403e-06	UP	58482.8	59217.9	55042.5	247924	237102	273009	4.38822	2.13364	5.34515e-05	UP
mr181	L-Lysine	Amino acids	50855.9	52426	51086.2	183769	196525	202406	3.77474	1.91638	1.32973e-05	UP	2.7143e+06	2.6709e+06	2.66733e+06	1.62681e+06	1.62685e+06	1.74629e+06	0.620917	-0.687529	1.81949e-05	DOWN
mr257	L-Glutamic acid	Amino acids	2.09852e+06	2.09087e+06	2.18104e+06	2.28048e+06	2.14662e+06	2.33193e+06	1.061	0.0854246	0.106198	UP	51152.1	47308.9	89627.6	30144.4	20508.9	27656.2	0.416343	-1.26415	0.0570711	DOWN
mr494	L-Methionine	Amino acids	1.99703e+06	2.11517e+06	2.08437e+06	1.21985e+06	1.2584e+06	1.28025e+06	0.606544	-0.721316	3.31105e-05	DOWN	2.54211e+06	2.59013e+06	2.03528e+06	7.37573e+06	7.61207e+06	7.80198e+06	3.17959	1.66884	1.75945e-05	UP
mr1277	(-)-trans-Carveol	Others	44072.5	64068.8	40666.4	25415.8	49974.2	37177.3	0.756462	-0.402661	0.300909	DOWN	2985.92	4081.01	6285.45	5332.15	5328.6	9469.65	1.50763	0.592279	0.251463	UP
mr259	L-Histidine	Amino acids	3.37206e+06	3.50296e+06	3.01874e+06	9.40012e+06	7.92734e+06	8.75623e+06	2.63638	1.39856	0.000277423	UP	2.57505e+06	2.6786e+06	2.46031e+06	5.55911e+06	5.10312e+06	6.53289e+06	2.22909	1.15645	0.00176739	UP
mr651	N-Tigloylglycine	Amino acid derivatives	6821.3	5082.19	3645.57	4187.66	7194.36	5808.18	1.10555	0.144759	0.687496	UP	2.58005e+08	2.71832e+08	2.59137e+08	1013861563	9.75604e+08	1150186941	3.97941	1.99256	0.000123373	UP
mr653	Tryptamine	Amino acids	3.87956e+06	3.92641e+06	4.00396e+06	3.22701e+06	3.35658e+06	3.26255e+06	0.833717	-0.26237	0.00024712	DOWN	344475	346415	308200	394053	357295	427929	1.18035	0.239217	0.0657213	UP
mr262	L-Phenylalanine	Amino acids	4.11066e+08	4.11238e+08	418339316	8.46459e+08	8.65773e+08	8.98959e+08	2.10471	1.07362	7.92416e-06	UP	7.65493e+06	7.62964e+06	7.64721e+06	1.64974e+07	1.54478e+07	1.82545e+07	2.18909	1.13033	0.000374582	UP
hsa026	L-theanine	Amino acids	393740	407037	405545	437229	460272	476424	1.13894	0.187689	0.00997484	UP	9543.34	8808.3	9158.75	5417	4879.73	11776.9	0.802374	-0.317654	0.461088	DOWN
mr263	L-Arginine	Amino acids	4.05395e+06	3.94939e+06	4.13129e+06	1.52389e+07	1.5463e+07	1.44601e+07	3.72174	1.89598	3.67797e-06	UP	2.45739e+06	2.35751e+06	2.32736e+06	5.03941e+06	5.21483e+06	6.86135e+06	2.39638	1.26086	0.00463471	UP
mr661	Coniferyl aldehyde	Polyphenol	11217.4	17285.3	11656.2	6885.45	6214.37	14486.1	0.68692	-0.541787	0.272228	DOWN	4.4845e+07	4.84136e+07	4.49087e+07	2.25306e+08	212741017	1.99402e+08	4.61361	2.2059	2.53513e-05	UP
rpz007	Dihydroactinidiolide	Terpenoids	2.49656e+06	2.228e+06	2.30536e+06	3.19234e+06	3.06946e+06	3.01782e+06	1.32002	0.40056	0.0014001	UP	1.63915e+08	1.73015e+08	1.66414e+08	5.27359e+08	5.25943e+08	6.32827e+08	3.34986	1.7441	0.00037388	UP
mr268	L-Tyrosine	Amino acids	4.97431e+07	5.48785e+07	5.15881e+07	1.73899e+08	1.78692e+08	1.69855e+08	3.34452	1.7418	2.07419e-06	UP	145778	126829	136742	146527	128527	126920	0.981986	-0.0262252	0.782709	DOWN
rpz009	3-Indoleacrylic acid	Amino acid derivatives	2.31229e+08	2.41104e+08	2.354e+08	4.6345e+08	4.72145e+08	4.69476e+08	1.98531	0.989366	4.49599e-07	UP	280722	258525	248113	117938	143039	136727	0.505111	-0.985328	0.000443434	DOWN
mr773	2,6-Diaminopimelic acid	Others	138808	134636	126961	369982	336599	356391	2.65474	1.40857	2.79158e-05	UP	53393.1	59335	45077.3	60142.4	44515.9	77852.1	1.15655	0.209833	0.475919	UP
rpz010	3,4-Dehydro-Beta-ionone	Terpenoids	152272	150467	165332	104598	121814	141931	0.78694	-0.345674	0.0475087	DOWN	3191.86	2770.78	4339.29	3891.28	3440.98	5017.99	1.19883	0.261627	0.361314	UP
mr667	5-Hydroxy-IAA	Others	75106.6	59485.7	56726.8	39160.9	30011.6	43054.5	0.586596	-0.769561	0.0188163	DOWN	908471	939541	889619	1.25108e+06	1.21812e+06	1.14815e+06	1.32134	0.402007	0.000955699	UP
mr876	N-Acetyltryptamine	Amino acid derivatives	10215	10560.6	9509.21	8898.86	13609.6	8060.99	1.0094	0.0135002	0.959452	UP	4707.13	8558.96	5749.4	9527.03	11283	7664.18	1.49742	0.582481	0.112347	UP
mr817	Spermine	Polyamines	1.36237e+06	1.13412e+06	1.19667e+06	1.10878e+06	985592	941440	0.822009	-0.282774	0.0605274	DOWN	8.0113e+07	8.10683e+07	7.94245e+07	2.74525e+08	2.82576e+08	3.28296e+08	3.67987	1.87965	0.000212669	UP
mr1631	4-Hydroxy-6-methylquinoline-3-carboxylic acid	Terpenoids	5603.1	9934.12	5160.02	13258.8	8898.33	5955.67	1.35829	0.441788	0.39747	UP	2.22608e+06	2.1363e+06	1.98089e+06	1.63595e+06	1.76118e+06	1.86637e+06	0.829777	-0.269205	0.0212008	DOWN
mr279	L-Tryptophan	Amino acids	1.1781e+08	1.20132e+08	1.17823e+08	2.35652e+08	233299731	2.42712e+08	2.00037	1.00027	2.22826e-06	UP	13641.9	28433.9	24224.8	31458.6	24405.2	23743.2	1.2007	0.263874	0.428992	UP
mr673	Xanthurenic acid	Amino acid derivatives	1.9963e+06	1.85441e+06	1.86722e+06	1.92956e+06	1.99246e+06	1.86789e+06	1.01259	0.0180469	0.699609	UP	2.23015e+06	2.39502e+06	2.37863e+06	1.83717e+06	1.85983e+06	2.26966e+06	0.851917	-0.231216	0.0825078	DOWN
mr676	Nicotinoylcholine	Vitamins derivative	23022	20964.9	15269.4	20349.4	15858.5	21014.5	0.965675	-0.0503907	0.822319	DOWN	667803	718743	745144	884231	932662	1.01584e+06	1.32887	0.410197	0.00635948	UP
rpz012	Hydroxy-β-ionone	Terpenoids	2.19326e+06	2.13144e+06	2.08529e+06	1.62683e+06	1.72798e+06	1.73959e+06	0.79476	-0.331408	0.000767859	DOWN	154133	135581	167842	128298	99424.7	156956	0.840725	-0.250294	0.271445	DOWN
mr282	Phosphocreatine	Others	1.03748e+06	811574	704795	753861	627950	657476	0.798515	-0.324609	0.178281	DOWN	577189	569431	551249	1.18979e+06	1.14994e+06	1.48538e+06	2.25288	1.17177	0.00260447	UP
mr609	Vanillactic acid	Polyphenol	161239	161616	110843	138983	112632	158163	0.944847	-0.0818472	0.728513	DOWN	1.05335e+06	1.13178e+06	1.18548e+06	956264	933165	1.07917e+06	0.880732	-0.183225	0.0869704	DOWN
mr882	Lycoperodine	Others	948973	933633	904630	1.19411e+06	1.23943e+06	1.24587e+06	1.32009	0.400639	0.000140087	UP	19999.9	5453.18	4717.81	1332.66	4579.73	12673.7	0.616026	-0.698937	0.555564	DOWN
mr678	5-Methoxy-N,N-dimethyltryptamine	Others	1.14738e+06	1.10856e+06	1.10117e+06	795540	844411	817399	0.731985	-0.450114	0.000118157	DOWN	2.07447e+07	2.1752e+07	2.06291e+07	1.69882e+07	1.69823e+07	2.36196e+07	0.912308	-0.132407	0.456362	DOWN
mr286	3,11-Eudesmadien-2-one	Terpenoids	1266.24	13815.2	6031.61	22987.3	23751.7	1185.38	2.2699	1.18263	0.339753	UP	2.09298e+06	2.10624e+06	2.20624e+06	2.91176e+06	3.2407e+06	2.87633e+06	1.40955	0.49523	0.00196818	UP
mr287	Pantothenic acid (Vitamine B5)	Vitamins	2.33479e+07	2.21902e+07	2.39614e+07	2.04851e+07	2.16917e+07	2.14388e+07	0.915338	-0.127623	0.0368145	DOWN	2.02867e+06	1.75067e+06	1.69449e+06	3.5313e+06	3.21595e+06	4.0372e+06	1.97018	0.978329	0.00245113	UP
mr610	4,7,10-Trioxa-1,13-tridecanediamine	Others	2.64088e+06	2.627e+06	2.59978e+06	2.3099e+06	2.26065e+06	2.30889e+06	0.874395	-0.193643	8.34983e-05	DOWN	9575.49	6849.53	9204.54	3875.58	4682.48	3343.56	0.464371	-1.10665	0.0081736	DOWN
mr738	N-Hydroxy-L-tryptophan	Amino acid derivatives	2.31322e+06	2.78588e+06	2.46743e+06	2.45791e+06	2.33098e+06	2.36049e+06	0.94487	-0.0818123	0.389961	DOWN	41771.1	46178.9	43265.5	110326	92136.6	92873.1	2.25077	1.17042	0.000846454	UP
mr200	Cystathionine	Amino acid derivatives	13892	8794.69	12838.8	6086.01	3044.8	5013.19	0.398136	-1.32867	0.0164008	DOWN	6798.64	4473.51	8335.2	5113.1	5472.76	14793	1.29435	0.372233	0.597724	UP
mr885	Ergothioneine	Amino acid derivatives	77628.3	92979.8	101426	75730.4	60383.3	52535.9	0.693477	-0.528079	0.0462557	DOWN	721489	687797	706007	624663	622254	712298	0.926214	-0.110582	0.170532	DOWN
mr495	Dodecyl (dimethyl) amine oxide	Others	15804.3	4108.15	7060.73	11830.5	8777.33	5075.86	0.952193	-0.070674	0.91996	DOWN	9512.07	6159.9	16078.8	9191.22	9031.43	7448.97	0.808535	-0.306619	0.531948	DOWN
mr682	Cinnamoyl choline	Vitamins derivative	512604	762181	606335	538284	518910	527428	0.842382	-0.247454	0.247229	DOWN	3.74387e+07	3.75542e+07	3.8649e+07	3.7346e+07	3.5382e+07	4.67687e+07	1.05152	0.0724765	0.610321	UP
mr297	Polygodial	Polyphenol	7891.11	10033.2	8494.47	13528.9	7870.06	9464.3	1.16823	0.224328	0.457019	UP	6892	3509.51	8669.91	4950.8	6386.73	3385.85	0.772013	-0.373303	0.452677	DOWN
mr014	N-p-Coumaroylputrescine	Phenolamine	2.0975e+07	2.07606e+07	2.16295e+07	2.64577e+07	2.81619e+07	2.83881e+07	1.30999	0.38956	0.000589745	UP	431849	504630	447983	537201	531306	658816	1.24765	0.319214	0.0720619	UP
mr112	Lysine butyrate	Amino acid derivatives	11439.2	6200.46	8546.55	11343.1	11493.9	17370.3	1.53544	0.618649	0.134522	UP	338292	399860	393189	395241	359248	430095	1.04706	0.0663449	0.564118	UP
rpz014	D-Biotin	Vitamins	577755	591868	588307	535223	520728	620802	0.953822	-0.0682083	0.438894	DOWN	34456.7	33840.5	26605	37060.2	39522.8	43438	1.26468	0.338772	0.0555602	UP
rpz015	Pyridoxal phosphate (PLP)	Vitamins derivative	411823	512670	355503	420080	338466	477982	0.966041	-0.0498434	0.824613	DOWN	17808.3	23297.3	28450.3	31907.3	39105.9	39512.8	1.58903	0.668142	0.0257221	UP
mr1004	N-Caffeoylputrescine	Phenolamine	30946.6	28565.8	27011.3	26076.6	21657.5	30164.5	0.900316	-0.151497	0.348525	DOWN	2698.48	1661.07	2283.66	2654.67	1724.43	2415.5	1.02279	0.0325062	0.908139	UP
mr1191	p-Coumaroyl-2-hydroxyputrescine	Phenolamine	22635.8	35338.5	27047.9	18676.8	18817.1	13997.5	0.605623	-0.723508	0.0507315	DOWN	998770	972662	1.06554e+06	1.40044e+06	1.32506e+06	1.54398e+06	1.40583	0.491424	0.00418972	UP
mr685	Muramic acid	Carbohydrates	2413.92	1995.9	2318.01	2703.55	2152.35	2959.16	1.1616	0.216115	0.249961	UP	2.71212e+07	2.62415e+07	2.7502e+07	1.75241e+07	1.61819e+07	2.20523e+07	0.689524	-0.536327	0.0099424	DOWN
mr306	Nicotinate riboside	Nicotinic acid derivatives	1.05268e+06	1.06752e+06	1.01424e+06	1.40851e+06	1.33442e+06	1.29172e+06	1.2872	0.364231	0.00134042	UP	23947.8	19367.1	11423.1	6744.53	14387.3	14247.8	0.646344	-0.629625	0.220244	DOWN
mr311	Thiamine (Vitamin B1)	Vitamins	159165	141672	170436	227003	220395	248764	1.47719	0.562858	0.00332472	UP	51946.3	40559.4	54616.8	19347	15498.7	17627.8	0.356665	-1.48736	0.00209263	DOWN
mr896	N-Benzoyltryptamine	Amino acid derivatives	9633.59	7853.55	8458.78	2908.78	8860.91	7065.81	0.725952	-0.462054	0.266853	DOWN	509701	533984	567534	404199	419478	460976	0.797318	-0.326774	0.0103066	DOWN
mr496	N-Feruloyl putrescine	Phenolamine	2.3208e+07	2.34079e+07	2.37451e+07	1.80973e+07	1.74343e+07	1.83483e+07	0.765764	-0.385029	6.3028e-05	DOWN	64517.1	78176.5	71712.8	27596.3	30792.5	25676.5	0.392084	-1.35077	0.000500992	DOWN
mr206	Homocystine	Amino acid derivatives	12401	21918.6	29996.8	12314.8	10514.6	10489.5	0.518046	-0.948847	0.113795	DOWN	11711.7	11697.4	11255.3	60535.6	54792.6	36481.7	4.37942	2.13074	0.00575803	UP
mr050	Apigenin	Flavonoids	35883.2	39646.4	33811.9	39138.5	28937.4	33385.7	0.927933	-0.107908	0.484235	DOWN	115321	110042	112611	184797	198993	175471	1.65474	0.726605	0.000460368	UP
mr1263	Naringenin	Flavonoids	399789	452065	438218	408479	406513	420168	0.957436	-0.0627523	0.321896	DOWN	222496	226126	196582	416084	424002	399832	1.92175	0.942418	7.13991e-05	UP
hsl015	16-Hydroxyhexadecanoic acid	Lipids	36201.1	25564.1	64462.7	39056.9	80680.6	75565.6	1.54723	0.629684	0.258758	UP	47781.8	44511.7	40583.8	15794.1	24154.9	27761.6	0.509572	-0.972643	0.00614866	DOWN
mr1283	Apo-13-zeaxanthinone	Carotenoid	11189.5	9849.51	13016	18184.1	34714.7	29771.2	2.42755	1.2795	0.0313331	UP	168004	173988	201863	153709	140512	196714	0.902693	-0.147692	0.425856	DOWN
mr900	Gamma-glutamyl Glutamine	Amino acid derivatives	63995.2	69140.3	63891.9	197173	187058	170150	2.81372	1.49248	0.000122655	UP	83091.5	81458	56208.1	59656.9	56888.5	77240.4	0.877822	-0.188	0.451409	DOWN
mr208	Saccharopine	Amino acid derivatives	176949	195633	189707	506850	471301	509797	2.64623	1.40394	2.19838e-05	UP	84789.4	87002	90019	199098	186911	244848	2.4096	1.26879	0.00225207	UP
mr1010	N-p-Coumaroylagmatine	Phenolamine	49267	20128	61493.9	22538.2	39622	26786.9	0.679562	-0.557324	0.352513	DOWN	4537.81	3740.62	6962.12	39543.7	40003.1	51900.9	8.62486	3.1085	0.000739647	UP
mr209	4beta-Hydroxy-11-O-(2'-pyrolylcarboxy)epilupinine	Alkaloids	118921	124016	110258	188521	188981	184882	1.59228	0.671092	7.8554e-05	UP	16112.5	17668.7	11665	15050.8	17612.8	19831.5	1.15511	0.208024	0.358725	UP
mr740	Feruloyl putrescine derivative	Phenolamine	95647.4	96621.1	102913	72304.6	73761.7	80409.3	0.767242	-0.382247	0.00246895	DOWN	2516.6	2342.95	3317.06	3000.49	3479.22	3495.71	1.22	0.286878	0.153613	UP
mr1517	N(6)-(N-threonylcarbonyl)adenine	Nucleotide and its derivates	119453	131339	111714	204752	218614	217353	1.76747	0.821689	0.000212052	UP	16443.5	18485.6	27657.2	17827.1	17229.2	19974.2	0.879274	-0.185615	0.516936	DOWN
mr903	N-Benzoylserotonin	Amino acid derivatives	83224.8	98706.2	81532	120640	135236	145903	1.52499	0.608801	0.0072501	UP	29660.9	35081.1	32932.2	70665.6	73026.7	92438	2.41753	1.27353	0.00285259	UP
mr1440	Luteolin	Flavonoids	16087.2	17742.8	11622.4	29744.3	14660.8	10215.1	1.2017	0.265082	0.647194	UP	369589	388167	381519	400400	468496	485009	1.18839	0.24901	0.0538675	UP
mr1002	Sakuranetin	Flavonoids	4977.2	9219.15	7574.92	3903.41	3236.23	3115.62	0.471046	-1.08606	0.0380554	DOWN	108092	206219	76191.4	115031	55767.6	113690	0.728517	-0.456966	0.464354	DOWN
mr1261	Spermidine derivative	Phenolamine	13520.7	19934.6	19673.2	22935.9	24155.5	22495.9	1.30979	0.389335	0.0634866	UP	4645.54	5743.15	6877.67	8348.57	5626.32	14213.7	1.63257	0.707148	0.236159	UP
mr904	N-Cinnamoyltryptamine	Phenolamine	1.33384e+06	1.51321e+06	1.40833e+06	440152	452203	465499	0.319091	-1.64796	5.15116e-05	DOWN	2.44921e+06	2.60484e+06	2.5529e+06	2.74096e+06	2.69449e+06	3.43466e+06	1.16605	0.221634	0.159081	UP
mr1288	9,17-Octadecadiene-12,14-diyne-1,11,16-triol	Lipids	356418	399980	348677	317985	249674	315163	0.79888	-0.323949	0.0540998	DOWN	493155	569838	570433	1.40762e+06	1.32939e+06	1.85511e+06	2.81134	1.49126	0.00400431	UP
mr1055	N-p-Coumaroylspermidine	Phenolamine	82645.7	54499.3	43279.5	140027	124772	96440.5	2.00216	1.00156	0.025379	UP	2171.51	3691.17	4043.45	5601.91	1928.76	1810.09	0.942928	-0.0847809	0.897292	DOWN
mr1011	N-Caffeoylagmatine	Phenolamine	3124.72	3895.31	7297.2	3871.87	3330.29	7335.77	1.01541	0.0220684	0.969252	UP	1.99661e+07	2.42756e+07	2.87707e+07	4.27553e+07	4.71345e+07	6.5139e+07	2.12332	1.08632	0.0200824	UP
mr329	N(6)-Methyl-N(6)-(N-threonylcarbonyl)adenine	Nucleotide and its derivates	2.94216e+06	2.99684e+06	2.93364e+06	2.39128e+06	2.60158e+06	2.58273e+06	0.853813	-0.228007	0.00349705	DOWN	1.14739e+07	1.07823e+07	1.16391e+07	9.61153e+06	8.24401e+06	1.04623e+07	0.835448	-0.259378	0.056044	DOWN
mr1008	N-Sinapoylputrescine	Phenolamine	1.09814e+06	1.12997e+06	1.17447e+06	1.11757e+06	1.10925e+06	1.11785e+06	0.982983	-0.0247618	0.435846	DOWN	137052	166870	173054	275570	245422	314945	1.75258	0.809478	0.00649886	UP
mr908	N-Salicyloylserotonin	Amino acid derivatives	4361.93	4930.44	3036.04	2121.05	1750.6	3408.95	0.590554	-0.759859	0.0892668	DOWN	51612	59745.7	52504	56440.6	57963.9	63126	1.08342	0.115588	0.236541	UP
mr210	5'-Deoxy-5'-(methylthio)adenosine	Nucleotide and its derivates	7.41328e+07	7.53841e+07	7.70349e+07	8.96023e+07	9.16118e+07	9.39853e+07	1.21473	0.280637	0.000437433	UP	5027.06	18152.9	10233.7	4485.02	10493.9	13039	0.838516	-0.254089	0.71467	DOWN
mr695	Chrysoeriol	Flavonoids	8.94722e+06	9.74068e+06	8.92869e+06	7.88521e+06	8.80181e+06	8.65405e+06	0.917603	-0.124058	0.123912	DOWN	16316.7	12814.4	9997.02	14335.7	13699.4	6683.35	0.887302	-0.172502	0.655865	DOWN
mr497	Oryzalexin C	Terpenoids	235050	347263	219222	183238	206766	241841	0.788295	-0.343193	0.265688	DOWN	2.33157e+06	2.42423e+06	2.40606e+06	3.22005e+06	3.57419e+06	3.2592e+06	1.40375	0.489283	0.0011316	UP
mr332	[1,2,4]triazolo[1,5-a]pyrimidine-7-carboxamide,4,5,6,7-tetrahydro-N-(2-methoxy-5-methylphenyl)-5-oxo-	Nucleotide and its derivates	70757.2	63760.4	65313.6	62835	47039.7	53649.7	0.818313	-0.289276	0.0745363	DOWN	5466.12	3753.54	4278.04	10649.1	10199.8	17665.9	2.85344	1.5127	0.0278779	UP
mr051	Tricetin	Flavonoids	14260.5	16547.6	14091.2	18045.2	13757.1	4812.5	0.815486	-0.294268	0.525733	DOWN	2.56663e+08	2.6114e+08	2.56357e+08	9.5284e+07	8.57008e+07	1.09599e+08	0.375354	-1.41368	2.24668e-05	DOWN
mr1376	18-Nor-4,15-dihydroxyabieta-8,11,13-trien-7-one	Terpenoids	15464.9	11530.4	15956.6	10834.2	10238.7	5292.55	0.613837	-0.704072	0.0696118	DOWN	67621.8	69076.1	74282.9	25011.3	24746.4	27135.1	0.364454	-1.45619	3.21472e-05	DOWN
mr1164	Nicotianamine	Cofactor	2.38092e+06	2.63609e+06	2.87524e+06	4.40987e+06	4.53404e+06	4.23609e+06	1.66999	0.739841	0.000454203	UP	2120.27	4225.92	3269.93	4132.07	4204.79	4591.05	1.3444	0.426961	0.152171	UP
mr698	N-p-Coumaroyltryptamine	Phenolamine	4499.47	2477.06	3235.5	6144.86	6138.41	4219.07	1.61597	0.692402	0.0737698	UP	3527.77	3923.91	2833	6133.01	7224.27	3854.81	1.67357	0.742925	0.0911259	UP
mr1013	N-Feruloylagmatine	Phenolamine	2.01982e+08	2.00165e+08	2.05621e+08	8.30795e+07	8.70183e+07	8.80229e+07	0.424703	-1.23547	7.62664e-07	DOWN	14679.8	9414.71	7566.31	8724.38	11246.7	9662.92	0.935982	-0.0954476	0.779352	DOWN
mr1670	Arabidopyl osmundalactone	Others	50259.6	52239.3	49553.1	52437.6	63741.8	50398.6	1.09553	0.131634	0.315882	UP	291784	295920	299687	185260	183622	250577	0.698067	-0.518562	0.0157497	DOWN
mr794	N-Caffeoylspermidine	Phenolamine	2998.35	7580.25	3301.35	4182.94	3443.34	3064.89	0.77026	-0.376582	0.521701	DOWN	25420.2	15968.9	14274.6	71778.6	77185.3	100236	4.47689	2.1625	0.00235043	UP
mr1289	Corchorifatty acid B	Lipids	4164.26	5255.48	5730.7	5915.17	4820.09	14595.2	1.67193	0.741514	0.338822	UP	112824	132587	123304	111553	87885.4	99066.3	0.809582	-0.304751	0.0583188	DOWN
mr699	Sinapoylcholine	Vitamins derivative	9522.48	9975.88	11553.7	10279.2	10134.1	9154.41	0.952199	-0.0706647	0.52411	DOWN	12895.1	15375.1	28753.2	3951.93	12090	12230.7	0.495809	-1.01215	0.164168	DOWN
mr052	N2,N2-Dimethylguanosine	Nucleotide and its derivates	242364	257448	261721	216373	230063	245545	0.908667	-0.138176	0.0869266	DOWN	675.01	209.462	499.028	387.556	324.848	239.01	0.687686	-0.540177	0.368972	DOWN
mr1268	N-Feruloyltyramine	Phenolamine	71425.8	77948.5	76608.8	309130	334267	286122	4.11322	2.04027	7.53668e-05	UP	8224.61	8930.86	9531.92	10228.3	10024.2	14746.7	1.31145	0.391161	0.155759	UP
mr032	Progesterone	Terpenoids	115578	124260	84859.9	74863.4	84262.7	75369.4	0.722196	-0.469538	0.0714049	DOWN	11912.1	17690.6	10529.5	9995.81	42616.1	19846	1.80548	0.852386	0.337841	UP
mr053	Momilactone A	Terpenoids	11131	15371	16410.8	16740.5	32805.8	8909.1	1.36219	0.44593	0.512503	UP	6473.75	6599.53	4169.87	6703.18	9465.35	6228.9	1.29892	0.377309	0.251069	UP
mr1381	Dasyclamide	Others	406.06	569.224	806.686	382.416	290.924	249.764	0.518024	-0.948908	0.0800349	DOWN	8024.92	7827.9	9321.7	14115.2	13048	12050.6	1.55768	0.639395	0.00349935	UP
mr927	Phytocassane E	Terpenoids	20886.1	14561	11999.6	15219	11312.1	9386.13	0.757002	-0.401631	0.289373	DOWN	3.70077e+07	3.92116e+07	4.13048e+07	3.07942e+07	3.11038e+07	4.36052e+07	0.897715	-0.15567	0.413814	DOWN
mr926	Phytocassane D	Terpenoids	35381.3	49642.8	22659.2	6356.54	18220.8	15689.9	0.373941	-1.41912	0.059009	DOWN	21121.5	20494.4	19155.8	461150	406786	484371	22.2523	4.47588	4.79456e-05	UP
mr923	Phytocassane C	Terpenoids	66701	30978	42362	7398.53	6432.65	4856.8	0.133447	-2.90567	0.0186202	DOWN	72519	66997.3	73435.4	191869	177364	247789	2.89748	1.5348	0.00334889	UP
mr704	12-Hydroxyarachidonic acid	Lipids	198939	243352	193628	10801.2	5663.57	19526.8	0.0565976	-4.14311	0.000252012	DOWN	3759.92	4520.31	4918.96	6968.53	5753.76	4818.28	1.32891	0.410247	0.110901	UP
mr1020	N-Feruloylspermidine	Phenolamine	3.82586e+07	3.61196e+07	3.90333e+07	3.06824e+07	3.29194e+07	3.12721e+07	0.836546	-0.257484	0.00491577	DOWN	6.03162e+07	6.35866e+07	6.57001e+07	6.10755e+07	5.33877e+07	4.99294e+07	0.867036	-0.205836	0.0825716	DOWN
mr705	N-p-Coumaroylserotonin	Phenolamine	316159	293035	394906	289940	245994	295156	0.827696	-0.272827	0.170422	DOWN	10526.5	8896.29	9478.63	18164.6	15433.3	20103.7	1.85809	0.893823	0.00451838	UP
mr1525	4,6-Dihydroxyquinoline O-hexoside	Polyphenol	320624	320541	340323	449403	488429	454055	1.41814	0.504002	0.000607054	UP	6.29687e+06	6.50231e+06	5.67252e+06	5.529e+06	5.08244e+06	5.81631e+06	0.889347	-0.169181	0.106659	DOWN
mr104	Momilactone B	Terpenoids	4841.87	6964.87	4253	5782.81	5403.22	7729.45	1.17782	0.236119	0.433434	UP	4037.15	6378.75	6121.87	4519.02	8500.93	7597	1.24666	0.318066	0.391011	UP
mr017	Tricin	Flavonoids	5.13353e+07	5.87129e+07	6.21374e+07	5.74434e+07	5.37366e+07	5.57435e+07	0.96944	-0.0447771	0.629456	DOWN	1.51154e+07	1.51132e+07	1.30783e+07	6.10678e+06	6.8366e+06	6.09627e+06	0.439645	-1.18559	0.000360552	DOWN
mr1972	1-Monopalmitin	Lipids	6520.9	9290.7	6966.74	12004.9	21069.7	10423.1	1.90961	0.93328	0.11404	UP	93454.9	79637	86950.6	78311.5	57468.3	73681.9	0.80549	-0.312061	0.0870774	DOWN
mr1168	Pyridoxine O-glucoside	Vitamins	5.862e+06	6.21244e+06	5.82372e+06	6.19359e+06	5.55997e+06	5.94674e+06	0.988945	-0.016038	0.781214	DOWN	53621	76300.8	68036.7	73629.2	74620.8	66106.3	1.08283	0.114813	0.487276	UP
mr055	Tricalysiamide B	Terpenoids	3436.44	9142.46	11470	13041.9	9444.29	11397.9	1.40896	0.494635	0.27637	UP	1.62476e+06	1.66445e+06	1.66582e+06	1.24827e+06	1.20663e+06	1.35235e+06	0.768361	-0.380143	0.00108371	DOWN
mr355	2'-Deoxyinosine-5'-monophosphate	Nucleotide and its derivates	9.48356e+06	1.01792e+07	1.11337e+07	8.26284e+06	9.01773e+06	8.38757e+06	0.833476	-0.262787	0.032549	DOWN	6352.54	4389.89	6654.8	2679.98	3488.88	3250.22	0.541412	-0.885201	0.0238298	DOWN
rpz017	Patulin O-hexside(NH4+)	Others	80998.8	81470.9	78088.9	62265.7	59905	63613.1	0.772302	-0.372764	0.000271225	DOWN	4801.83	4664.67	6402.82	6252.23	4182.63	6029.19	1.03748	0.0530793	0.829207	UP
mr056	Kolavic acid	Terpenoids	84667.6	97215.2	113992	119881	101660	134564	1.20356	0.267312	0.190644	UP	1.30884e+08	1.29763e+08	133434991	1.31663e+08	1.35283e+08	1.3628e+08	1.0232	0.0330913	0.16092	UP
mr1170	Caffeoyl shikimic acid	Polyphenol	1.27346e+06	1.2466e+06	1.3185e+06	1.19742e+06	1.28057e+06	1.27414e+06	0.977487	-0.0328508	0.444102	DOWN	949915	1.10904e+06	917002	428746	496598	463174	0.466579	-1.09981	0.00106297	DOWN
mr707	N-Feruloyltryptamine	Phenolamine	4593.49	2922.24	3474.28	4138.57	4904.67	1965.79	1.00173	0.00249515	0.995283	UP	5.58026e+06	5.377e+06	5.41709e+06	5.04254e+06	5.3178e+06	5.70189e+06	0.980938	-0.0277659	0.632119	DOWN
mr1015	N-Sinapoylagmatine	Phenolamine	5059.02	13450.3	5077.49	5804.14	8973.88	4754.17	0.828098	-0.272126	0.682356	DOWN	3.20376e+06	2.86109e+06	3.048e+06	2.09422e+06	2.30069e+06	2.32196e+06	0.737076	-0.440115	0.00288626	DOWN
mr1134	Arabidopyl ketoadipic acid	Others	1.17282e+08	114856434	1.14631e+08	1.26081e+08	1.2261e+08	1.25247e+08	1.07835	0.108822	0.00254863	UP	912062	826837	910934	628510	636639	741726	0.757359	-0.40095	0.0096733	DOWN
mr1183	4-O-p-Coumaroylquinic acid	Polyphenol	507256	698406	577665	576423	542504	472800	0.892561	-0.163978	0.37214	DOWN	238382	240783	237015	241830	232817	261304	1.02761	0.039286	0.480379	UP
mr362	Chinese bittersweet alkaloid II	Alkaloids	5.20757e+06	5.11896e+06	5.13881e+06	5.05699e+06	5.08256e+06	4.95765e+06	0.976195	-0.0347585	0.0580014	DOWN	9889.09	7130.92	25473	25007.4	23936	26116.2	1.7664	0.82081	0.131803	UP
mr946	6-Prenylnaringenin	Flavonoids	3.02566e+06	2.90792e+06	2.95659e+06	2.42697e+06	2.27137e+06	2.51064e+06	0.810893	-0.302417	0.00198632	DOWN	1.97924e+07	1.84741e+07	1.8182e+07	1.68392e+07	1.6795e+07	2.00508e+07	0.951042	-0.0724188	0.480812	DOWN
mr215	Sinapoyl malate	Polyphenol	776881	728147	776773	714458	731169	709546	0.944505	-0.0823694	0.0733621	DOWN	10427	12628.2	12552.4	25929.7	28956.9	49062.7	2.9193	1.54562	0.0354325	UP
mr057	Methyl di-alpha-L-rhamnoside (NH4+)	Others	266457	266862	241943	191343	262191	291551	0.961073	-0.0572815	0.760808	DOWN	585498	535245	530168	765794	715062	603660	1.26265	0.33645	0.0472479	UP
mr365	Cocamidopropyl betaine	Others	21602.3	20766.8	14489.2	36719.1	24817.5	47295.3	1.91409	0.936659	0.0652245	UP	86057.4	78338.1	85143.4	51346.2	51983.2	60097.1	0.654914	-0.610623	0.00152385	DOWN
mr663	4-Pyridoxic acid O-hexoside	Vitamins	1.73558e+07	1.8471e+07	1.73768e+07	1.44363e+07	1.33843e+07	1.39916e+07	0.78589	-0.3476	0.00136124	DOWN	3781.17	5320.19	3797.23	2856.85	2545.86	5524.19	0.847139	-0.239329	0.573715	DOWN
mr949	Tianshic acid	Lipids	29960.5	26446.4	23584.6	29792.1	29409.7	32926.6	1.15173	0.203798	0.133586	UP	55698549	5.56634e+07	5.63708e+07	3.58811e+07	3.45131e+07	4.05746e+07	0.661581	-0.596011	0.000514914	DOWN
mr034	Inosine 5'-monophosphate	Nucleotide and its derivates	323925	365102	366175	729446	648637	639839	1.91236	0.935351	0.00053773	UP	390500	416944	418350	265140	264845	291036	0.669787	-0.578226	0.000423909	DOWN
mr1390	N-p-Coumaroylspermine	Phenolamine	129494	119914	124678	158251	151221	151442	1.23211	0.301127	0.0013017	UP	1956.58	1820.52	3429.06	1973.62	1837.33	4930.56	1.21306	0.278653	0.674875	UP
mr711	Strychnine N-Oxide	Others	3968.7	4149.26	7003.5	2783.57	3102.12	2868.33	0.578914	-0.78858	0.098052	DOWN	122129	109792	120580	103388	126547	144047	1.06094	0.0853396	0.594535	UP
mr1504	Arabidopyl shikimic acid	Phenolamine	3.92414e+07	3.74359e+07	3.80422e+07	4.04024e+07	4.22479e+07	4.42808e+07	1.10645	0.145934	0.0303723	UP	7038.59	10665.8	6279.93	11924	5701.81	12818.1	1.26932	0.344057	0.456606	UP
mr1270	N-Feruloylserotonin	Phenolamine	361772	327129	385587	268074	253794	253521	0.721635	-0.470658	0.00482698	DOWN	194218	195556	193109	159051	134365	85540.4	0.650142	-0.621174	0.034663	DOWN
rpz019	Benzoyloxy-hydroxypropyl Glucuronolactone	Others	70503.6	66642.5	73241.1	57383.4	55992.4	43221.9	0.744331	-0.425984	0.021543	DOWN	2.19031e+08	2.05246e+08	2.18547e+08	4.31199e+08	4.39848e+08	4.8347e+08	2.10713	1.07528	0.000145806	UP
mr716	Biflorin	Polyphenol	1649.38	2427.78	6842.73	2013.61	2491.17	1984.54	0.594266	-0.75082	0.414946	DOWN	1.96681e+07	2.06747e+07	1.9895e+07	1.65061e+07	1.58232e+07	2.07531e+07	0.881215	-0.182435	0.203797	DOWN
mr958	Ferulic acid O-hexoside	Polyphenol	53671	67494.4	63773.4	69125.6	72144	52344.5	1.04691	0.0661364	0.716426	UP	5.51316e+06	6.34883e+06	6.18971e+06	1.0663e+07	9.90253e+06	1.01692e+07	1.70259	0.767734	0.000239156	UP
mr371	Gentiopicrin	Polyphenol	11262	6934.37	9136.67	6488.15	7040.57	12421.8	0.94942	-0.0748823	0.848884	DOWN	268812	82763.7	135203	72548.9	185873	94522.2	0.725059	-0.463829	0.532343	DOWN
rpz021	GMP	Nucleotide and its derivates	98358.8	125526	131109	165736	127718	147135	1.24112	0.31164	0.128516	UP	2.21312e+06	1.72653e+06	2.32093e+06	1.58758e+06	1.4559e+06	2.18195e+06	0.834655	-0.260748	0.297919	DOWN
mr717	(+)-Maltose [Na+]	Carbohydrates	1.97233e+08	2.13089e+08	2.03732e+08	3.22563e+08	2.99576e+08	2.86467e+08	1.47969	0.565291	0.00103612	UP	207564	209365	246353	197443	276260	311474	1.18378	0.243398	0.322176	UP
mr1062	Xanthurenic acid O-hexoside	Amino acid derivatives	1.96088e+07	1.91199e+07	1.96072e+07	1.74719e+07	1.84819e+07	1.87851e+07	0.93834	-0.0918179	0.0490766	DOWN	8.51525e+06	8.8442e+06	8.69322e+06	9.26843e+06	9.09997e+06	1.24466e+07	1.18279	0.2422	0.21994	UP
mr011	Feruloyl quinate	Polyphenol	7.9732e+06	8.31108e+06	8.85397e+06	9.83666e+06	1.19863e+07	9.89576e+06	1.26177	0.335451	0.0433811	UP	228885	269349	238901	207261	212770	237088	0.891449	-0.165776	0.154814	DOWN
mr1531	Phellodenol H	Others	92980.5	303478	34562.4	27740.2	96906.3	166176	0.674728	-0.567621	0.63433	DOWN	8479	9934	3879.18	8498.05	6069.59	9950.36	1.09985	0.137304	0.747118	UP
rpz022	Hydroxy-ionone-O-hexoside	Terpenoids	1.53971e+06	1.62769e+06	1.22972e+06	1.80065e+06	1.47093e+06	1.54459e+06	1.0953	0.131327	0.423051	UP	1.51856e+07	1.49964e+07	1.41296e+07	1.04646e+07	9.90295e+06	1.33241e+07	0.760335	-0.395292	0.0330622	DOWN
rpz023	Benzoyloxy-hydroxypropyl glucopyranosiduronic acid	Others	37517.3	45367.9	54411.9	34113.7	30493.3	29432.7	0.684935	-0.545961	0.0470122	DOWN	1584.17	1322.97	1233.45	2045.23	1984.37	1450.65	1.32354	0.404401	0.107781	UP
mr616	DIMBOA glucoside	Terpenoids	1.02483e+07	1.0885e+07	1.04586e+07	1.04024e+07	1.0267e+07	1.09779e+07	1.00175	0.00252639	0.951868	UP	65936.3	57310.3	66849.8	54546.5	48523.9	75467.7	0.939198	-0.0904987	0.681179	DOWN
mr037	1-oleoylglycerol (1-monoolein)	Lipids	497363	400035	477402	369867	438325	416631	0.89091	-0.166648	0.236195	DOWN	72639	91529	92363.4	84352.2	89532.4	114681	1.12487	0.169763	0.400712	UP
mr720	Digitoxigenine	Terpenoids	6398.33	11917.8	9131.12	12246.1	13471.4	10655.8	1.32521	0.406222	0.171753	UP	188659	145605	137916	31285.8	82260.3	2114.51	0.24495	-2.02944	0.0136144	DOWN
mr387	Succinyladenosine	Nucleotide and its derivates	1.13259e+07	1.05559e+07	1.16588e+07	1.13742e+07	1.18861e+07	1.20148e+07	1.05171	0.0727416	0.203473	UP	32450.3	32014.7	32173.1	16825.9	16610.1	12259.5	0.472852	-1.08054	0.000340697	DOWN
mr818	2-Propenyl (sinigrin)	Others	3516.36	1581.12	1561.45	1696.69	1493.97	1364.94	0.684135	-0.547647	0.34508	DOWN	16999.4	17658.3	15805.6	40204	46278.9	48286.7	2.67065	1.41719	0.000350961	UP
rpz025	Rehmaionoside C	Others	52365.1	65987.4	53427.8	48860.2	46624.1	47393.2	0.831745	-0.265787	0.0949489	DOWN	1.69616e+06	1.7233e+06	943587	1.69923e+06	1.66439e+06	2.17914e+06	1.27039	0.345267	0.266446	UP
mr1039	Syringenone (NH4+)	Terpenoids	107863	81789.7	87019.5	86192.3	93625.2	90302.4	0.976317	-0.0345782	0.804266	DOWN	4221.44	3416.93	3625.96	24256.9	27489.9	31925.3	7.42805	2.89298	0.000417605	UP
mr391	AKD 2B1 (NH4+)	Lipids	378181	614042	82653.1	338738	251321	311352	0.838619	-0.253913	0.729483	DOWN	38001.2	64851.1	42842.9	19617.5	13875.3	38375.8	0.493281	-1.01952	0.0907143	DOWN
mr1536	N-p-Coumaroylputrescine derivative	Phenolamine	18039.6	27668.5	25435.8	13976.2	12786.4	13875.9	0.571215	-0.807894	0.0257009	DOWN	3.55905e+06	3.33199e+06	2.48154e+06	4.06206e+06	4.22155e+06	4.68909e+06	1.38411	0.468961	0.033728	UP
mr1027	Sinapoyl quinic acid	Polyphenol	32369.3	19139.2	21398.7	32669	34696.5	33150.3	1.37868	0.463288	0.0898528	UP	4988.73	3848.75	2881.88	3936.53	2950.1	4219.84	0.947702	-0.0774948	0.790765	DOWN
mr1399	Adenosine O-ribose	Nucleotide and its derivates	1.9963e+06	2.01318e+06	1.93918e+06	1.69547e+06	1.74856e+06	1.70742e+06	0.865984	-0.207588	0.000647473	DOWN	229184	252213	241121	256963	222669	308700	1.09109	0.125771	0.444253	UP
mr398	Leucine derivative	Amino acid derivatives	3856.12	8649.14	5904.93	19518.1	19772.5	22858.5	3.3758	1.75523	0.00114694	UP	9601.51	17465.4	15288.6	11480.6	9536.91	9687.75	0.724941	-0.464065	0.184684	DOWN
mr401	Apigenin C-pentoside	Flavonoids	25270.2	21594.2	7133.39	18136.5	5853.88	20594.7	0.825684	-0.276338	0.684335	DOWN	10987.9	14382.6	12603.2	13284.2	19022.4	9792.52	1.10864	0.14879	0.656161	UP
mr403	Hedyotoside (NH4+)	Polyphenol	4.87432e+06	3.86127e+06	3.94217e+06	4.52341e+06	4.65247e+06	4.7613e+06	1.09934	0.13664	0.275001	UP	39601.5	45177.6	47885.9	27048.4	36148.8	35955.6	0.747392	-0.420063	0.0446398	DOWN
rpz028	p-hydroxybenzoyl derivative (NH4+)	Benzoic acid and its derivatives	5893.5	3409.57	4670.05	3136.73	3249.06	4804.19	0.800821	-0.320448	0.359215	DOWN	60977.7	70188.5	60454.7	139676	66659.5	123516	1.72137	0.783559	0.108448	UP
mr408	N(6)-(N-threonylcarbonyl)adenosine	Nucleotide and its derivates	276873	275177	290314	293741	312520	309093	1.08665	0.119885	0.0315672	UP	44424.4	41616.2	31351.6	33922.3	44632.7	36332.8	0.978667	-0.0311104	0.878605	DOWN
mr411	Daidzein O-hexoside	Flavonoids	5540.2	10987.8	9407.4	9716.52	16002.6	7849.71	1.29433	0.372202	0.436972	UP	74895.5	64987	81606.6	88967.1	72843	67017.4	1.03313	0.0470249	0.77898	UP
mr1199	Chrysin 5-O-glucoside	Flavonoids	10421.7	9619.14	10783	8126.81	4773.48	14911	0.902265	-0.148378	0.754766	DOWN	2726.31	1501.46	1754.09	2613.73	1872.7	2184.04	1.11512	0.157196	0.622351	UP
mr412	O-methylapigenin C-pentoside	Flavonoids	40329	29156.1	26664.9	38622.9	31693.8	35599.2	1.10157	0.13956	0.522944	UP	2.18883e+06	2.31376e+06	2.21057e+06	2.54769e+06	2.5002e+06	3.1614e+06	1.22286	0.290265	0.0825074	UP
rpz030	Gly+2hexoside	Amino acid derivatives	39795.9	32741.6	39816.7	67778.1	55920.4	77302.3	1.78899	0.839147	0.0111171	UP	56797.1	58140.1	64868.6	51847.9	40885	52061.7	0.805284	-0.312431	0.0588521	DOWN
mr222	Cyanidin 3-O-arabinopyranoside	Flavonoids	45597.7	41363.9	35030.9	40584.3	37337.3	29370.3	0.879496	-0.185251	0.34028	DOWN	4586.66	8747.78	2602.6	4256.53	4051.69	6937.28	0.956608	-0.0639996	0.915287	DOWN
mr413	O-methylnaringenin C-pentoside	Flavonoids	51900.2	74937.1	66895.8	151875	130486	125560	2.10559	1.07422	0.00246658	UP	1.71949e+06	1.43648e+06	1.55208e+06	5.06487e+06	5.68037e+06	4.79498e+06	3.30077	1.7228	0.000193142	UP
mr224	alpha-Tocotrienol	Vitamins	3344.56	1524.36	3215.21	1302.04	1820.42	1774.9	0.605799	-0.723089	0.156235	DOWN	1.2425e+07	1.23763e+07	1.35608e+07	1.23511e+07	1.14905e+07	1.37009e+07	0.978635	-0.0311568	0.734335	DOWN
mr795	Feruloyl putrescine O-hexoside	Phenolamine	45995.8	38450.2	40220.1	32747.3	39374.4	47058.4	0.955994	-0.0649263	0.718231	DOWN	1.2587e+07	1.19842e+07	1.28498e+07	1.22797e+07	1.14622e+07	1.29715e+07	0.981091	-0.0275415	0.665289	DOWN
mr414	N(6)-(N-Methyl-N-threonylcarbamoyl)adenosine	Nucleotide and its derivates	2.47884e+06	2.47353e+06	2.51546e+06	2.26442e+06	2.27257e+06	2.38465e+06	0.926861	-0.109576	0.0112976	DOWN	599092	572608	403079	298791	179649	333245	0.515429	-0.956156	0.0298866	DOWN
mr978	4'-O-Methylpuerarin	Flavonoids	7034.64	5198.65	3914.98	5800.63	6972.78	6186.89	1.17414	0.231601	0.388037	UP	2331.64	3185.26	3008.03	4118.11	3444.42	6891.73	1.69553	0.761734	0.143025	UP
rpz033	Ala+2hexoside	Amino acid derivatives	841474	652971	689667	4.08785e+06	3.56186e+06	3.3131e+06	5.01934	2.3275	0.000241387	UP	91935.1	80332.2	108940	65365.8	72969.9	125521	0.938297	-0.091884	0.793358	DOWN
mr422	Apigenin 7-O-glucoside	Flavonoids	1.47083e+07	1.52142e+07	1.45175e+07	1.34237e+07	1.25901e+07	1.32253e+07	0.882968	-0.179566	0.0060285	DOWN	8601.49	4474.33	7022.28	4713.28	13266.1	14218.3	1.60202	0.679896	0.282743	UP
mr1437	Apigenin 5-O-glucoside	Flavonoids	1.44903e+07	1.38136e+07	1.44213e+07	1.24417e+07	1.20996e+07	1.19334e+07	0.853705	-0.228191	0.0013537	DOWN	2443.45	11785.1	8805.5	8089.3	2833.23	4554.73	0.67193	-0.573618	0.469971	DOWN
mr1128	Resokaempferol 7-O-hexoside	Flavonoids	401412	285959	472767	247675	233513	495267	0.84167	-0.248673	0.576808	DOWN	2.75599e+06	2.23042e+06	2.40134e+06	1.87395e+06	1.95789e+06	1.84677e+06	0.768652	-0.379598	0.0228032	DOWN
mr1739	Integrifoside A	Terpenoids	4969.23	2272.82	3977.77	2459.32	5314.39	3583.83	1.01227	0.0176007	0.969923	UP	1.87472e+06	2.2112e+06	1.66193e+06	1.15061e+06	1.01805e+06	988405	0.54926	-0.864439	0.00671652	DOWN
mr981	Putrescine derivative	Polyamines	162849	155447	105770	100615	106485	70679.2	0.655037	-0.610351	0.081673	DOWN	5.08045e+07	5.5974e+07	6.20021e+07	6.49292e+07	6.33654e+07	6.54868e+07	1.14813	0.199281	0.0648467	UP
mr1022	N',N''-Di-p-Coumaroylspermidine	Phenolamine	6895.84	6871.61	13770.4	5275.69	8788.46	6525.12	0.747673	-0.419521	0.409236	DOWN	4.55561e+07	4.56755e+07	4.69815e+07	3.93156e+07	3.66648e+07	4.51263e+07	0.876232	-0.190616	0.0881504	DOWN
mr019	O-methylapigenin C-hexoside	Flavonoids	4302.24	3960.17	1445.02	4708.91	2412.98	13486.4	2.12294	1.08606	0.356889	UP	334438	319090	342987	4.52101e+06	4.42838e+06	4.74177e+06	13.739	3.78021	1.40845e-06	UP
mr045	Diosmetinidin O-hexoside	Flavonoids	2.35447e+06	2.37278e+06	2.44847e+06	2.15693e+06	2.14876e+06	2.26067e+06	0.91508	-0.128031	0.0116356	DOWN	1.33191e+06	1.20068e+06	1.2948e+06	1.54152e+07	1.63593e+07	1.83148e+07	13.0871	3.71007	5.54874e-05	UP
rpz035	Ser+2hexoside	Amino acid derivatives	1.33467e+06	1.42005e+06	1.30251e+06	859509	746743	824660	0.599156	-0.738997	0.000361342	DOWN	50484.7	22844.7	22063.1	8766.29	3255.95	22752.5	0.364544	-1.45583	0.140133	DOWN
mr430	Luteolin 6-C-glucoside	Flavonoids	749920	804019	915811	850482	1.09281e+06	1.00471e+06	1.19364	0.255373	0.137495	UP	1.56106e+06	1.82291e+06	1.81128e+06	2.4377e+06	2.74379e+06	2.38628e+06	1.45667	0.542674	0.00490388	UP
mr1074	Luteolin 8-C-glucoside	Flavonoids	7.31028e+07	6.14624e+07	6.30342e+07	6.81314e+07	6.14672e+07	6.29556e+07	0.974467	-0.0373142	0.707254	DOWN	6.2714e+07	6.35912e+07	6.2215e+07	5.76698e+07	5.49258e+07	6.33381e+07	0.933236	-0.0996869	0.16985	DOWN
mr061	Luteolin 7-O-glucoside	Flavonoids	4.30035e+07	4.23929e+07	4.4899e+07	4.02918e+07	4.08802e+07	3.94773e+07	0.925968	-0.110966	0.0199246	DOWN	274573	261161	197024	244646	289926	336381	1.1886	0.249258	0.266386	UP
rpz039	Pro+2hexoside	Amino acid derivatives	320915	331247	241139	4.06922e+06	2.84557e+06	2.03161e+06	10.015	3.32409	0.0105936	UP	946518	941183	769059	984014	949091	683894	0.985034	-0.0217544	0.910911	DOWN
rpz040	Val+2hexoside	Amino acid derivatives	2.18261e+06	2.80244e+06	1.78533e+06	7.87157e+06	6.40537e+06	1.0588e+07	3.67261	1.8768	0.0087435	UP	1.10213e+08	1.13126e+08	1.13681e+08	1.06135e+08	1.02608e+08	1.18173e+08	0.970022	-0.0439101	0.524293	DOWN
mr621	Rhodomyrtone (NH4+)	Others	8218.05	9714.03	5705.11	26744	18009.1	43510.5	3.7341	1.90076	0.0466535	UP	273350	279637	269744	210282	171527	241256	0.757313	-0.401037	0.0308984	DOWN
rpz041	Thr+2hexoside	Amino acid derivatives	1.21309e+06	1.43303e+06	1.14785e+06	2.1617e+06	1.95716e+06	1.84365e+06	1.57158	0.652215	0.00469222	UP	35463.5	45722.4	41835.4	18307.8	15268	16339.3	0.405744	-1.30136	0.00145016	DOWN
mr021	Chrysoeriol 5-O-hexoside	Flavonoids	6.25539e+07	64918613	6.48397e+07	6.46963e+07	6.16195e+07	6.64304e+07	1.00226	0.0032524	0.93256	UP	1.03332e+07	9.94518e+06	9.86254e+06	1.07523e+07	1.04107e+07	1.24841e+07	1.11633	0.158761	0.150363	UP
mr062	Chrysoeriol 8-C-hexoside	Flavonoids	269953	258187	276228	297742	242745	279703	1.01967	0.0281036	0.772228	UP	566902	708888	756034	1.73846e+06	1.26401e+06	1.38524e+06	2.15949	1.11069	0.0068651	UP
mr444	Chrysoeriol 6-C-hexoside	Flavonoids	1.06513e+06	997545	1.02889e+06	1.19127e+06	1.01864e+06	1.21819e+06	1.10886	0.149071	0.161903	UP	1.68566e+06	2.4631e+06	2.2864e+06	4.65583e+06	4.20392e+06	4.1794e+06	2.02624	1.0188	0.00144725	UP
mr446	Chrysoeriol 7-O-hexoside	Flavonoids	1.14379e+08	1.1452e+08	1.18096e+08	1.11838e+08	1.18589e+08	1.14042e+08	0.992719	-0.0105421	0.736084	DOWN	243155	306789	283110	197316	210085	229273	0.764265	-0.387855	0.0344177	DOWN
mr063	Delphinidin 3-O-glucoside	Flavonoids	181830	193732	214627	243300	267774	228606	1.25329	0.325723	0.0287968	UP	23059.6	10075.1	14609.2	16793.5	8225.22	8864.58	0.709689	-0.494741	0.381057	DOWN
mr1079	N',N''-p-Coumaroyl,Feruloylspermidine	Phenolamine	54168	56683.6	46760.3	38576	25611.8	34565.1	0.626557	-0.674482	0.0155721	DOWN	1.57567e+07	1.49031e+07	1.59533e+07	1.66889e+07	1.51038e+07	1.70767e+07	1.04841	0.0681978	0.333351	UP
mr137	N10-Formyl-THF	Vitamins derivative	1.13052e+07	1.13321e+07	1.12287e+07	1.10386e+07	1.11309e+07	1.11158e+07	0.982854	-0.0249504	0.0100912	DOWN	22193.7	16507.2	17042	28405.5	29593.1	28404.2	1.55002	0.632289	0.0053028	UP
rpz044	Asn+2hexoside	Amino acid derivatives	826435	852602	835714	1.62098e+06	1.68356e+06	1.42942e+06	1.88247	0.91263	0.000650671	UP	1.72919e+07	1.66572e+07	1.86465e+07	1.69942e+07	1.66894e+07	1.78684e+07	0.980158	-0.0289143	0.638203	DOWN
rpz045	Asp+2hexoside	Amino acid derivatives	2.13357e+06	1.87782e+06	1.96834e+06	3.47185e+06	3.67461e+06	2.78589e+06	1.661	0.732056	0.00916948	UP	1.01104e+06	1.15477e+06	1.0209e+06	839834	823852	1.09162e+06	0.864625	-0.209854	0.217432	DOWN
mr438	C-hexosyl-methylchrysoeriol	Flavonoids	208273	240497	212211	171740	140242	138972	0.68225	-0.551628	0.00901634	DOWN	2863.73	4549.22	4154.3	2467.82	3779.4	3146.1	0.812061	-0.30034	0.317062	DOWN
mr462	O-methylChrysoeriol O-hexoside	Flavonoids	5092.17	10350	8529.51	6855.62	9547.65	7871.99	1.01267	0.0181572	0.956154	UP	5.1647e+06	5.16287e+06	5.45132e+06	5.26825e+06	4.97213e+06	6.24924e+06	1.04504	0.0635626	0.583408	UP
mr1619	methylQuercetin O-hexoside	Flavonoids	1.51521e+07	1.66925e+07	1.54379e+07	1.52679e+07	1.4713e+07	1.54694e+07	0.961249	-0.0570183	0.308857	DOWN	1.59927e+07	1.44717e+07	1.56598e+07	1.23508e+07	1.26081e+07	1.44076e+07	0.853488	-0.228557	0.0471458	DOWN
mr1081	Selgin C-hexoside	Flavonoids	24104.9	25842.2	23743.8	27302.6	35108.7	26058	1.20055	0.263691	0.16523	UP	1.54909e+07	1.6359e+07	15061359	1.25108e+07	1.27283e+07	1.38901e+07	0.834113	-0.261685	0.0106369	DOWN
mr503	Selgin 5-O-hexoside	Flavonoids	1.57633e+07	1.76455e+07	1.67868e+07	1.62552e+07	1.56096e+07	1.61396e+07	0.956345	-0.0643968	0.275811	DOWN	34518.8	40060.4	37285.4	24736.4	28175.1	28423.1	0.727081	-0.459813	0.00696022	DOWN
mr466	Luzonoid A (NH4+)	Terpenoids	1.0502e+06	1.09762e+06	1.03668e+06	880753	873942	971011	0.855931	-0.224434	0.013594	DOWN	1.74607e+07	1.73933e+07	1.67541e+07	1.42635e+07	1.3164e+07	1.5751e+07	0.836661	-0.257285	0.022961	DOWN
mr1489	N',N''-Feruloyl,Caffeoylspermidine	Phenolamine	7697.73	8790.93	3424.59	4636.08	4621.33	3692.69	0.650326	-0.620765	0.236169	DOWN	9701.14	11273.9	17980.5	14368.2	22333.3	29454.2	1.69824	0.764038	0.146587	UP
rpz053	Gln+2hexoside	Amino acid derivatives	3.12697e+06	3.47723e+06	3.42475e+06	4.16032e+06	4.15285e+06	3.92774e+06	1.22056	0.28754	0.00519365	UP	39705.6	30978.2	45560.3	18819.2	9713.51	18089.4	0.401071	-1.31807	0.0107426	DOWN
mr065	Tricin 5-O-hexoside	Flavonoids	1.4381e+07	1.40389e+07	1.38601e+07	1.49141e+07	1.44946e+07	1.51055e+07	1.05284	0.0742875	0.0345174	UP	18922.4	17376.2	17599.1	3806	2240.61	4043.5	0.187208	-2.41728	3.96248e-05	DOWN
mr469	Tricin 7-O-hexoside	Flavonoids	1.40307e+07	1.47693e+07	1.32289e+07	1.39235e+07	1.41746e+07	1.50346e+07	1.02626	0.0373982	0.545498	UP	5250.11	6702.27	7117.57	5657.12	5089.23	5844.54	0.870002	-0.200909	0.246953	DOWN
mr1490	N',N''-Di-p-Coumaroylspermine	Phenolamine	52182.5	58382	72617.2	78907.1	78689.6	69867.8	1.24174	0.312366	0.093762	UP	1.86271e+06	1.62938e+06	1.71482e+06	1.78677e+06	1.62766e+06	1.62422e+06	0.967684	-0.047392	0.553007	DOWN
mr024	Tricin 4'-O-(syringyl alcohol)ether	Flavonoids	1.39822e+07	1.52289e+07	1.50842e+07	1.6122e+07	1.44685e+07	1.45564e+07	1.01923	0.0274739	0.691841	UP	967732	1.03026e+06	1.00724e+06	677291	668975	834609	0.725692	-0.46257	0.00845987	DOWN
mr1302	Polypodine B	Terpenoids	9866.09	18695.7	15532.5	9774.73	8170.46	14717.1	0.740736	-0.432968	0.305842	DOWN	759608	942632	947567	3.38494e+06	2.95847e+06	4.32979e+06	4.02792	2.01003	0.00284909	UP
mr1023	N',N''-DiFeruloylspermidine	Phenolamine	62903.2	61678.5	65897.1	18523.1	25680.3	27807.7	0.378053	-1.40334	0.000211998	DOWN	6.54319e+06	5.67517e+06	6.3356e+06	7.62796e+06	7.98185e+06	8.47674e+06	1.29819	0.3765	0.00682318	UP
mr1778	N-Feruloylspermidine derivative	Polyphenol	23650.9	24365.6	23648.4	5432.47	5340.46	6726.87	0.244189	-2.03393	3.71796e-06	DOWN	2.90871e+06	3.27553e+06	2.55465e+06	7.3983e+06	7.51796e+06	8.82521e+06	2.71676	1.44189	0.000571055	UP
mr1253	Chrysin O-malonylhexoside	Flavonoids	5780.75	4496.89	2724.11	5844.34	7225.84	6578.18	1.51121	0.595703	0.0848122	UP	183104	169871	196475	182204	186347	228340	1.08634	0.119476	0.395195	UP
mr477	Phellodensin F	Flavonoids	2.39533e+06	1.95236e+06	1.90851e+06	1.44116e+06	1.22485e+06	1.43057e+06	0.654802	-0.610869	0.0135023	DOWN	29404.7	37331.2	31646.3	51477.3	51124.7	61333.6	1.66631	0.73666	0.00593471	UP
mr025	3',4',5'-Tricetin O-hexoside	Flavonoids	692995	656887	711294	667785	719615	730326	1.02744	0.0390479	0.493906	UP	3215.05	1495.73	2412.54	3916.15	4550.59	3303.1	1.6523	0.724474	0.065042	UP
rpz058	Phe+2hexoside	Amino acid derivatives	419160	365854	507645	4.39237e+06	4.96841e+06	4.9677e+06	11.0845	3.47047	2.46526e-05	UP	5.96711e+06	6.0556e+06	6.05681e+06	5.14143e+06	4.96718e+06	5.94948e+06	0.888191	-0.171057	0.0910067	DOWN
mr480	Syringetin-3-O-hexoside	Flavonoids	8.309e+06	7.48072e+06	6.60802e+06	6.87747e+06	6.47857e+06	5.61749e+06	0.847118	-0.239365	0.137498	DOWN	152342	144384	155253	163302	167886	125822	1.01113	0.0159693	0.908572	UP
mr488	2'',6''-O-Diacetyloninin	Flavonoids	1.10549e+07	1.20836e+07	1.12615e+07	7.45767e+06	8.17015e+06	7.75985e+06	0.679875	-0.556658	0.000616347	DOWN	162890	201885	201553	164132	203146	181481	0.968977	-0.0454664	0.750233	DOWN
mr1250	Apigenin O-malonylhexoside	Flavonoids	169648	213749	185335	216457	228497	227659	1.18265	0.242028	0.0620263	UP	4.14164e+06	4.31478e+06	4.41577e+06	5.12265e+06	5.49042e+06	6.03265e+06	1.29315	0.370892	0.0103795	UP
mr1248	Naringenin O-malonylhexoside	Flavonoids	36145.2	42917.5	47276	38082.2	45147.2	45184.7	1.01643	0.0235075	0.871333	UP	1.00971e+06	1.12851e+06	1.18358e+06	1.04514e+06	1.03171e+06	1.27268e+06	1.00835	0.0119955	0.926003	UP
mr512	Chrysoeriol C-hexoside derivative	Flavonoids	6341.75	5092.18	4764.49	4296.12	3874.15	6625.59	0.913414	-0.130659	0.658612	DOWN	3803.67	4397.7	3296.18	4528.58	5293.98	6090.91	1.38408	0.468923	0.0560149	UP
mr027	Tricin 4'-O-(β-guaiacylglyceryl) ether	Flavonoids	4.5227e+06	4.83494e+06	4.27558e+06	5.17866e+06	5.10466e+06	5.00454e+06	1.12137	0.165261	0.0312701	UP	18772.8	16339.4	26464.8	6361.35	8370.37	16969.6	0.514825	-0.957847	0.0893524	DOWN
mr1807	Phellodenol H O-hexoside	Polyphenol	121725	97933.8	135429	168209	132726	125872	1.20198	0.265412	0.234444	UP	14956.5	14045.8	16801	15377.9	12928.2	15878.9	0.964667	-0.0518965	0.681161	DOWN
mr229	Luteolin O-malonylhexoside	Flavonoids	189438	171304	175486	179066	193081	220316	1.10487	0.143882	0.231306	UP	472799	461245	449123	529294	546304	615121	1.22235	0.289662	0.0194179	UP
mr004	di-C,C-pentosyl-apigenin	Flavonoids	4.8911e+06	5.18275e+06	5.53602e+06	5.49589e+06	5.50478e+06	5.63278e+06	1.06557	0.0916289	0.1496	UP	38695.2	34097.6	40000.6	24772.9	20645.8	34446.7	0.708068	-0.49804	0.0698023	DOWN
mr516	Tricin O-glucoside derivative	Flavonoids	982876	1.09485e+06	1.06592e+06	1.11633e+06	1.27373e+06	1.20629e+06	1.14401	0.194095	0.0560618	UP	144.934	103.198	67.7605	170.976	123	111.55	1.28375	0.360361	0.357957	UP
mr839	Eriodictyol O-malonylhexoside	Flavonoids	5375.34	12936.6	6069.87	5836.46	11823	6510.07	0.991292	-0.0126183	0.982695	DOWN	1.50025e+07	1.52758e+07	1.6358e+07	3.36285e+07	3.36027e+07	3.95911e+07	2.29054	1.19569	0.000593172	UP
mr1089	Chrysoeriol O-malonylhexoside	Flavonoids	27271.6	19064.9	9571.57	16448.7	11548.9	5586.27	0.600697	-0.73529	0.28277	DOWN	1.51832e+06	1.3795e+06	1.485e+06	1.31268e+06	869603	1.11969e+06	0.753391	-0.40853	0.0557777	DOWN
mr1251	Tricetin O-malonylhexoside	Flavonoids	13845.3	13343.4	10462.6	13225.7	12696.8	9296.24	0.935389	-0.0963611	0.643103	DOWN	195245	199587	214653	170719	183345	205032	0.917325	-0.124496	0.221784	DOWN
mr1090	di-C,C-pentosyl-luteolin	Flavonoids	509567	430868	489267	530546	535113	557276	1.13516	0.182891	0.0615035	UP	856.351	476.575	432.192	783.59	499.782	350.356	0.925564	-0.111596	0.824578	DOWN
rpz067	Dihydroxy-dihydro-ionone-O-hexosyl-O-hexoside	Others	28965.8	37131.1	26351.7	27257	26561.5	19786	0.796168	-0.328856	0.193823	DOWN	10719.4	10360.8	7716.54	11478.1	8269.35	14486.5	1.18881	0.24952	0.422308	UP
mr812	β-cryptoxanthin	Carotenoid	208.496	129.27	139.68	206.41	89.67	186.808	1.0114	0.016351	0.968966	UP	359549	368256	332320	476245	478170	540336	1.40998	0.495671	0.00360878	UP
mr728	Epicatechin O-hexoside derivative	Polyphenol	2.71915e+07	2.79898e+07	2.71674e+07	1.71998e+07	1.70489e+07	1.73082e+07	0.626081	-0.675579	3.3289e-06	DOWN	1.46607e+08	1.48422e+08	1.48268e+08	1.54042e+08	1.58668e+08	1.77003e+08	1.10471	0.143664	0.0927172	UP
mr524	Tricin 4'-O-(β-guaiacylglyceryl) ether derivative	Flavonoids	3.20134e+06	3.33977e+06	3.60801e+06	3.15691e+06	2.52505e+06	2.79663e+06	0.835401	-0.259459	0.0634012	DOWN	2107.4	1823.57	2666.85	2144.96	5050.17	2383.73	1.45182	0.537864	0.360686	UP
mr1024	N',N''-DiSinapoylspermidine	Phenolamine	226989	189694	158320	138493	190312	141881	0.818581	-0.288803	0.251506	DOWN	1.71615e+07	1.86505e+07	1.82992e+07	1.921e+07	1.85014e+07	2.22118e+07	1.10741	0.147186	0.188295	UP
mr813	canthaxanthin	Carotenoid	630.153	748.908	711.795	528.942	647.76	519.76	0.811372	-0.301564	0.0720664	DOWN	80811.7	57531.9	70957.3	74003.4	75414.8	94432.2	1.16507	0.220418	0.288998	UP
mr1257	Selgin O-malonylhexoside	Flavonoids	10677.1	7924.32	4575.11	7730.88	6877.67	7831.65	0.968228	-0.0465813	0.89756	DOWN	2.5054e+07	2.69513e+07	2.71631e+07	2.23852e+07	2.22574e+07	2.54267e+07	0.885067	-0.176141	0.0698369	DOWN
mr005	C-pentosyl-apigenin O-hexoside	Flavonoids	416517	510633	484270	479009	414383	410841	0.924057	-0.113946	0.373911	DOWN	2.24193e+06	2.16043e+06	2.1404e+06	2.70496e+06	2.54087e+06	2.81902e+06	1.23264	0.301748	0.00421691	UP
mr527	C-hexosyl-C-pentosyl-apigenin	Flavonoids	158524595	1.68479e+08	1.52642e+08	1.56869e+08	1.56743e+08	1.47582e+08	0.96153	-0.0565965	0.330011	DOWN	1.56486e+07	1.51008e+07	1.56183e+07	1.31431e+07	1.33519e+07	1.5041e+07	0.895798	-0.158755	0.0619664	DOWN
mr529	Tricin O-oxalylhexoside	Flavonoids	1953.02	3282.33	3590.26	2599.39	2334.63	2655.46	0.859939	-0.217694	0.466064	DOWN	5.19061e+07	5.37263e+07	5.61299e+07	5.84587e+07	5.86674e+07	6.58365e+07	1.13106	0.177673	0.059943	UP
mr531	Tricin derivative	Flavonoids	1.74533e+07	1.76868e+07	1.73371e+07	2.34938e+07	2.23436e+07	2.37237e+07	1.32555	0.406591	0.000203997	UP	372162	271207	341449	240271	220791	216349	0.687853	-0.539828	0.0290961	DOWN
mr730	Di-Catechin	Polyphenol	66215.3	71768.4	69566.5	57049.6	61218.3	69033.3	0.902438	-0.1481	0.155731	DOWN	514771	498806	550165	490966	486351	518889	0.956812	-0.0636929	0.285259	DOWN
mr028	Tricin O-malonylhexoside	Flavonoids	2.20751e+07	2.22807e+07	2.24431e+07	2.58775e+07	2.58323e+07	2.59029e+07	1.16189	0.216472	4.888e-06	UP	23025.7	30739.4	28479.5	40393.2	34878.2	42876.5	1.43654	0.522601	0.0220242	UP
mr068	Apigenin 7-O-rutinoside	Flavonoids	2.5314e+06	2.7343e+06	2.58066e+06	2.28785e+06	2.47423e+06	2.53631e+06	0.930164	-0.104444	0.131244	DOWN	20655.6	20401.5	23765.3	21781.8	18333.7	19523.5	0.920037	-0.120237	0.308026	DOWN
mr604	C-pentosyl-luteolin C-hexoside	Flavonoids	1.26872e+07	1.20184e+07	1.1907e+07	1.17967e+07	1.32211e+07	1.27969e+07	1.03283	0.0466036	0.457277	UP	314696	274854	339726	481999	484362	422376	1.49443	0.579596	0.00523731	UP
mr533	C-hexosyl-luteolin C-pentoside	Flavonoids	6.26995e+07	6.11799e+07	5.88862e+07	5.81254e+07	5.98587e+07	5.68169e+07	0.956422	-0.0642802	0.134029	DOWN	6.64427e+07	6.56439e+07	7.21815e+07	6.18518e+07	6.50992e+07	7.55433e+07	0.991316	-0.0125835	0.904235	DOWN
mr1307	4-Ketolutein	Flavonoids	316642	403574	429359	383677	266607	256646	0.788927	-0.342037	0.202794	DOWN	274154	301241	284191	216373	202935	251086	0.779903	-0.358633	0.0183003	DOWN
mr534	Methylisohaenkeanoside (NH4+)	Flavonoids	476145	431621	391632	437048	445162	364459	0.959421	-0.0597641	0.645695	DOWN	4.10849e+07	4.01939e+07	4.3043e+07	3.83945e+07	3.78628e+07	4.25632e+07	0.955749	-0.065296	0.34339	DOWN
mr1423	3',4',5'-Tricetin O-malonylhexoside	Flavonoids	32534.9	35991.2	34752.5	31380.6	29709.3	29846.4	0.880496	-0.183612	0.0228454	DOWN	2138.67	1261.93	3075.38	2237.87	1624.8	3337.35	1.1118	0.152903	0.75582	UP
mr230	Diosmetinidin O-rutinoside	Flavonoids	23292.1	20734.5	25021.9	32881.4	21537.5	23787.6	1.13263	0.179679	0.453949	UP	238949	138772	145090	200423	217096	272232	1.31931	0.399787	0.226657	UP
mr071	C-pentosyl-chrysoeriol C-hexoside	Flavonoids	468109	425201	461852	470665	392587	407942	0.938038	-0.0922818	0.364379	DOWN	360155	202158	287731	310295	316030	283354	1.07016	0.0978204	0.692627	UP
mr1096	C-pentosyl-chrysoeriol O-hexoside	Flavonoids	6.93135e+07	6.81358e+07	6.64621e+07	6.54233e+07	6.63783e+07	6.5421e+07	0.967197	-0.0481179	0.0657088	DOWN	10961.4	7208.41	12065.2	10130.8	12856.2	22587.3	1.50734	0.592002	0.276005	UP
mr231	Pelargonidin O-hexosyl-O-hexoside	Flavonoids	250511	258478	242942	203678	192987	210846	0.807935	-0.307689	0.00217028	DOWN	1.96035e+07	1.89871e+07	1.89612e+07	2.33968e+07	2.09919e+07	2.54274e+07	1.2131	0.278701	0.0346108	UP
mr069	C-hexosyl-apigenin O-hexoside	Flavonoids	3.95991e+07	4.11783e+07	4.13722e+07	3.773e+07	4.21534e+07	4.05306e+07	0.985791	-0.0206467	0.702338	DOWN	4093.63	4062.55	6516.97	7564.91	4423.49	5026.4	1.15959	0.213611	0.569121	UP
mr070	Cyanidin O-rutinoside	Flavonoids	2067.13	1914.28	2315.86	2794.01	1424.39	1630.27	0.928762	-0.10662	0.752221	DOWN	4.48714e+06	4.38718e+06	4.29891e+06	3.4313e+06	3.37285e+06	3.79839e+06	0.804854	-0.313201	0.00398636	DOWN
mr1308	Manglieside E	Others	189989	149695	192148	158129	177120	213026	1.03092	0.0439276	0.808803	UP	5174.38	3783.92	4347.65	3453.47	3999.54	4834.27	0.923442	-0.114906	0.583065	DOWN
mr1585	Lupulin A	Terpenoids	247532	251359	223650	186307	105441	107514	0.552579	-0.855747	0.0183094	DOWN	429922	412249	503645	535642	559639	580303	1.24503	0.316183	0.0234478	UP
mr1861	C-hexosyl-(apigenin 7,4'-dimethyl ether) O-rhamnoside	Flavonoids	13717.8	19048.4	10858.3	9485.95	16237.3	11554.1	0.854505	-0.226839	0.535165	DOWN	2663.2	2700.13	4193.25	4642.5	5438.37	3738.17	1.44602	0.532091	0.113622	UP
mr542	Chrysoeriol 7-O-rutinoside	Flavonoids	2.25534e+07	2.23627e+07	2.18934e+07	2.13697e+07	2.1839e+07	2.15073e+07	0.968665	-0.0459305	0.0440628	DOWN	3348.85	3823.38	2856.26	4660.11	5062.28	10195.7	1.98615	0.989977	0.141612	UP
mr088	Peonidin O-rutinoside	Flavonoids	5240.76	4940.04	8047.57	5458.4	4605.45	7786.15	0.979243	-0.0302615	0.931181	DOWN	2.30119e+07	2.36182e+07	2.36021e+07	2.72245e+07	2.8883e+07	3.33616e+07	1.2739	0.349255	0.0254012	UP
mr072	C-hexosyl-luteolin O-hexoside	Flavonoids	3.66561e+06	3.72876e+06	3.57979e+06	3.69412e+06	3.73157e+06	3.68317e+06	1.01227	0.0176005	0.380419	UP	17693.2	4867.19	10224.3	8723.13	6987.16	10131.3	0.788223	-0.343325	0.578147	DOWN
mr232	Delphinidin O-rutinoside	Flavonoids	3001.44	3951.02	3681.49	3337.16	4583.01	3690.31	1.09183	0.12675	0.52342	UP	192292	188922	286696	136794	96664.3	128458	0.541863	-0.884	0.0409856	DOWN
mr1146	C-hexosyl-tricetin O-pentoside	Flavonoids	509122	528935	576351	505437	515613	519518	0.954262	-0.0675421	0.293726	DOWN	172445	202789	218460	159009	177052	214015	0.926532	-0.110087	0.528364	DOWN
mr1259	N',N'',N'''-DiFeruloyl,p-Cinnamoylagamtine	Phenolamine	1688.64	3232.92	5611.9	5867.38	2946.2	2529.7	1.07688	0.106859	0.870259	UP	1.27014e+07	1.28184e+07	1.28395e+07	1.0164e+07	9.85869e+06	1.12964e+07	0.816466	-0.292535	0.00592344	DOWN
mr1260	N',N''-DiFeruloylagamtine-N-arabinoside	Phenolamine	6862.61	4288.27	5467.26	3173.22	5002.38	8579.79	1.00826	0.0118666	0.980433	UP	5.28671e+06	5.21153e+06	5.30972e+06	4.78362e+06	4.77609e+06	6.49392e+06	1.01554	0.0222484	0.893106	UP
mr543	C-hexosyl-chrysoeriol O-hexoside	Flavonoids	2.79678e+07	2.84553e+07	2.97773e+07	2.89381e+07	3.14441e+07	3.13696e+07	1.0644	0.090042	0.133437	UP	133748	178461	90904.1	44350.2	55529.7	81624.7	0.450257	-1.15118	0.0553477	DOWN
mr074	Luteolin C-feruloylhexoside	Flavonoids	12185.1	21643.2	7325.88	15537.8	11250.3	12074.1	0.944307	-0.0826714	0.870701	DOWN	174397	187670	102974	72516.6	91482.1	170134	0.718503	-0.476934	0.334588	DOWN
mr545	di-C,C-hexosyl-chrysoeriol	Flavonoids	140417	223575	183364	219856	251686	227433	1.277	0.35276	0.12232	UP	113920	124970	103392	70141.6	72514.7	64995.8	0.606668	-0.72102	0.00246192	DOWN
mr029	Tricetin 5-O-hexosyl-O-hexoside	Flavonoids	171297	177237	198569	192461	191864	219273	1.10326	0.141776	0.199273	UP	1.16143e+07	1.18286e+07	1.33696e+07	9.34405e+06	8.34202e+06	9.94586e+06	0.750613	-0.413859	0.0134158	DOWN
mr843	Selgin O-hexoside derivative	Flavonoids	9.78511e+06	1.05742e+07	1.05819e+07	9.20367e+06	9.68427e+06	1.00055e+07	0.933818	-0.0987872	0.124768	DOWN	4606.47	2803.51	4928.97	5663.79	5008.42	4916.18	1.26335	0.337252	0.197689	UP
mr551	Tricin O-rutinoside	Flavonoids	4.37827e+06	5.39899e+06	5.43759e+06	5.30438e+06	4.68537e+06	4.85661e+06	0.97578	-0.0353716	0.770176	DOWN	5.16819e+07	4.95671e+07	5.34754e+07	4.32937e+07	4.12741e+07	4.66781e+07	0.848256	-0.237428	0.0156625	DOWN
mr234	Selgin O-hexosyl-O-hexoside	Flavonoids	87839.3	228826	153292	48751.6	212863	109496	0.789669	-0.340679	0.627983	DOWN	1.72762e+07	1.66912e+07	1.63867e+07	1.57792e+07	1.41285e+07	1.69092e+07	0.929755	-0.105078	0.23702	DOWN
mr075	3',4',5'-Tricetin O-rutinoside	Flavonoids	162321	170074	99397.9	143142	94893	80160.5	0.736919	-0.440422	0.266804	DOWN	1.32289e+07	1.29752e+07	1.34981e+07	1.56067e+07	1.4995e+07	1.63344e+07	1.1822	0.241477	0.00438579	UP
mr1600	Luteolin C-sinapoylhexoside	Flavonoids	74746	73528	92734.5	74233.6	42160.6	67488.3	0.762971	-0.3903	0.175153	DOWN	994754	417585	736024	476531	494585	787848	0.818746	-0.288511	0.542137	DOWN
mr076	Tricin O-hexosyl-O-hexoside	Flavonoids	9.42564e+06	9.23994e+06	9.11301e+06	8.30123e+06	9.1726e+06	8.91025e+06	0.949799	-0.0743055	0.164545	DOWN	7.53927e+06	7.60321e+06	7.03722e+06	6.57076e+06	6.63174e+06	7.54139e+06	0.935265	-0.0965528	0.255906	DOWN
mr556	Tricin O-caffeoyl-4'-O-(coniferyl alcohol)ether	Flavonoids	4039.23	5952.03	4492.44	4919.63	4730.57	6948.72	1.14604	0.19666	0.483918	UP	8.01958e+06	8.11115e+06	7.66961e+06	6.91178e+06	7.04334e+06	8.15683e+06	0.92906	-0.106156	0.248656	DOWN
mr077	Tricin 4'-O-(syringyl alcohol)ether O-hexoside	Flavonoids	3.98528e+07	3.87626e+07	4.01186e+07	3.87226e+07	4.08753e+07	4.06263e+07	1.01255	0.017994	0.566632	UP	13367	4932.37	11243	12472.2	40156	22451.7	2.54143	1.34564	0.148013	UP
rpz072	C32H34O15	Flavonoids	1.51893e+07	1.72469e+07	1.63353e+07	1.1958e+07	1.22521e+07	1.37091e+07	0.777484	-0.363115	0.0108572	DOWN	5.34311e+06	4.65317e+06	4.65615e+06	7.79126e+06	8.31722e+06	8.07324e+06	1.65036	0.722777	0.000321963	UP
mr629	Tricin O-glucuronide-O-hexoside	Flavonoids	1.2683e+07	1.30271e+07	1.28034e+07	1.20484e+07	1.17602e+07	1.22095e+07	0.935208	-0.0966411	0.00737414	DOWN	594023	372793	461934	529941	662539	988515	1.52651	0.610233	0.171335	UP
mr628	Tricin O-sinapoylpentoside	Flavonoids	866225	1.26353e+06	1.05905e+06	1.05992e+06	500603	652602	0.69403	-0.526929	0.183675	DOWN	5.15424e+06	4.83017e+06	5.01812e+06	4.66272e+06	4.472e+06	5.33886e+06	0.964743	-0.0517833	0.562101	DOWN
mr1424	Picramnioside F	Others	7026143	7.08121e+06	7.06572e+06	7.78548e+06	7.73714e+06	8.15826e+06	1.11844	0.161491	0.00336987	UP	6.11637e+06	3.17788e+06	5.22362e+06	3.22401e+06	3.24041e+06	5.44862e+06	0.820578	-0.285287	0.489134	DOWN
mr630	Tricin O-hexoside derivative	Flavonoids	8.03081e+06	7.54052e+06	7.53224e+06	8.25484e+06	8.35609e+06	8.39279e+06	1.08224	0.114026	0.0203377	UP	296622	337931	363450	296493	250472	279505	0.828123	-0.272083	0.0729975	DOWN
mr852	Tricin O-caffeoyl-4'-O-(syringyl alcohol)ether	Flavonoids	12663.5	24891.3	38459.3	12691.4	10348.6	5536.07	0.375931	-1.41146	0.110633	DOWN	24244.6	37237.7	31378.7	107121	108930	113452	3.54834	1.82715	4.74196e-05	UP
rpz080	Cyanocobalamin(V.B12)	Vitamins	555894	735278	510827	535028	382689	352527	0.704908	-0.504492	0.116706	DOWN	556488	533597	616720	493536	484896	618382	0.935557	-0.0961027	0.501987	DOWN
mr567	Tricin 4'-O-(β-guaiacylglyceryl) ether O-hexoside	Flavonoids	2.85621e+06	2.90018e+06	2.79954e+06	2.57369e+06	2.49113e+06	2.87465e+06	0.927951	-0.10788	0.162336	DOWN	31086.8	33785.4	36263.5	26101.9	23647.3	35907.6	0.84695	-0.239652	0.269906	DOWN
mr844	Tricin O-sinapoylhexoside	Flavonoids	5.03678e+06	6.5464e+06	6.85449e+06	5.42396e+06	2.62266e+06	3.56498e+06	0.629776	-0.66709	0.0844427	DOWN	8152.33	7625.51	7327.47	4438.62	8226.92	9841.11	0.97409	-0.0378729	0.907858	DOWN
mr854	Tricin O-caffeoyl-4'-O-(3-(4-Hydroxy-3,5-dimethoxyphenyl)propanoic acid)ether	Flavonoids	293330	289532	292111	324232	320317	299334	1.07876	0.109368	0.042356	UP	102955	139794	120212	97476.3	92392	144391	0.920924	-0.118847	0.652245	DOWN
mr1025	N',N'',N'''-DiFeruloyl,Sinapoylspermidine	Phenolamine	48896.6	28927	53543	33528.1	47068.7	36875.9	0.894236	-0.161272	0.617956	DOWN	204158	207648	263838	308243	352542	284335	1.39884	0.484234	0.0319637	UP
mr1234	C-pentosyl-apigenin O-p-coumaroylhexoside	Flavonoids	10637.4	11570.6	12449.5	8292.56	14190.3	13488.4	1.03791	0.053679	0.831806	UP	5.29751e+06	4.82647e+06	5.11741e+06	3.56951e+06	3.73884e+06	4.37332e+06	0.766443	-0.383749	0.0133688	DOWN
mr030	Tricin O-rhamnosyl-O-malonylhexoside	Flavonoids	34950.5	30811.5	23905	50068.5	29529.9	33438.6	1.26063	0.334145	0.332555	UP	32652.9	28118.6	33583.3	31218.4	36236.1	43791.9	1.17902	0.237591	0.234431	UP
mr1110	C-pentosyl-apigenin O-caffeoylhexoside	Flavonoids	4653.06	10386.5	9348.1	4997.87	6274.33	9972.12	0.87111	-0.199074	0.673632	DOWN	1.07417e+08	1.15196e+08	1.15664e+08	8.08248e+07	7.87457e+07	9.02182e+07	0.738414	-0.437498	0.00263803	DOWN
mr1235	O-malonylhexoside derivative	Flavonoids	127072	118259	100879	119408	138984	109021	1.06124	0.0857532	0.577695	UP	85103.9	110686	105604	62794.5	88161.7	95996.5	0.819369	-0.287414	0.226537	DOWN
mr080	C-pentosyl-apigenin O-rutinoside	Flavonoids	360341	405162	237421	257144	340344	161949	0.757224	-0.401208	0.322115	DOWN	4.46519e+06	5.03314e+06	4.84089e+06	2.8424e+06	2.4326e+06	3.14964e+06	0.587525	-0.767278	0.0017775	DOWN
mr731	Luteolin O-rahmnosyl-O-rutinoside	Flavonoids	4.03718e+06	3.95384e+06	3.93478e+06	3.91727e+06	3.72026e+06	4.22281e+06	0.994511	-0.00794008	0.891054	DOWN	2.75486e+06	2.86414e+06	2.82008e+06	1.50536e+06	1.50636e+06	1.90549e+06	0.582671	-0.779247	0.00101681	DOWN
mr031	C-pentosyl-apeignin O-feruloylhexoside	Flavonoids	40350.2	42693.5	41568.8	45205.8	30191.8	38070.5	0.910568	-0.135162	0.444946	DOWN	16400.5	31274.9	35498.6	35643.6	12565.3	27459.1	0.909756	-0.136448	0.792523	DOWN
mr1113	C-hexosyl-apigenin O-p-coumaroylhexoside	Flavonoids	9.19688e+07	9.19748e+07	8.67789e+07	9.12986e+07	7.6695e+07	9.75327e+07	0.980806	-0.0279598	0.800456	DOWN	27388.1	34649.6	26953.5	53226.1	33807.6	44878.9	1.48231	0.567847	0.0806735	UP
mr1239	C-hexosyl-chrysin O-feruloylhexoside	Flavonoids	106366	120462	123535	93479	75371.9	62542.2	0.660439	-0.598503	0.0189773	DOWN	1.5944e+08	1.57721e+08	1.68252e+08	1.63867e+08	1.54583e+08	1.69331e+08	1.00488	0.00702167	0.890861	UP
mr584	C-hexosyl-luteolin O-p-coumaroyl-O-hexoside	Flavonoids	3.08484e+06	2.77067e+06	2.66643e+06	2.86048e+06	3.10426e+06	3.05454e+06	1.05836	0.0818284	0.319885	UP	373628	309163	262620	50467.2	37672.3	45583	0.141444	-2.8217	0.00112409	DOWN
mr585	C-hexosyl-apigenin O-caffeoylhexoside	Flavonoids	1.62505e+06	1.76005e+06	1.74335e+06	1.51729e+06	1.4812e+06	1.58676e+06	0.894081	-0.161523	0.0262112	DOWN	2.45106e+07	2.40107e+07	2.52916e+07	2.16188e+07	2.21284e+07	2.50147e+07	0.93157	-0.102264	0.207557	DOWN
mr587	C-hexosyl-naringenin O-hexosyl-O-hexoside	Flavonoids	29851.6	25757.7	19313.3	14856.5	21604.4	17371.1	0.718502	-0.476936	0.125986	DOWN	3.32578e+06	3.75705e+06	3.56905e+06	3.49483e+06	3.19079e+06	4.07231e+06	1.00996	0.0142929	0.907936	UP
rpz127	Gly+4hexoside	Amino acid derivatives	33506.8	21837	38049.5	33020.8	28613.5	24704.8	0.924468	-0.113304	0.685333	DOWN	71348.4	78304.1	72187.2	271710	263952	236872	3.48239	1.80008	6.98782e-05	UP
mr589	C-pentosyl-chrysoeriol O-feruloylhexoside	Flavonoids	1.76134e+08	1.74753e+08	1.79032e+08	1.55853e+08	1.62895e+08	1.65358e+08	0.913547	-0.130448	0.00802676	DOWN	8.17603e+06	7.95661e+06	8.92604e+06	6.47723e+06	5.91929e+06	7.76889e+06	0.804728	-0.313428	0.0585074	DOWN
mr082	C-hexosyl-apigenin O-feruloylhexoside	Flavonoids	52341.3	391449	44522.8	242132	264478	296890	1.64546	0.718492	0.414326	UP	5.56552e+06	5.60679e+06	5.69126e+06	3.55847e+06	3.82793e+06	4.70591e+06	0.717067	-0.479819	0.0102991	DOWN
mr1247	C-hexosyl-chrysoeriol O-p-coumaroylhexoside	Flavonoids	2.25874e+07	2.23165e+07	2.20617e+07	2.60422e+07	2.52914e+07	2.48805e+07	1.13811	0.186639	0.00116249	UP	122067	144860	141863	86578.4	93890	90395.2	0.6626	-0.59379	0.00351166	DOWN
mr158	Chrysoeriol O-hexosyl-O-rutinoside	Flavonoids	3.0433e+06	3.17443e+06	3.42353e+06	3.54209e+06	3.50579e+06	3.78125e+06	1.12321	0.167623	0.0484723	UP	4.08085e+06	3.94236e+06	4.01791e+06	3.44239e+06	3.13318e+06	4.06403e+06	0.883606	-0.178525	0.166521	DOWN
rpz135	Ala+4hexoside	Amino acid derivatives	52451.9	59796.2	46566.7	159943	145774	99103	2.54901	1.34994	0.0119876	UP	1.87862e+07	1.83475e+07	1.94051e+07	18542251	1.83875e+07	2.12611e+07	1.02922	0.0415494	0.604981	UP
mr830	C-hexosyl-luteolin O-feruloylhexoside	Flavonoids	6.53355e+06	6.72861e+06	6.16291e+06	6.03138e+06	6.4251e+06	6528628	0.97735	-0.0330524	0.549488	DOWN	11324	18967.7	22461.3	11122.5	26556.8	22678.6	1.14416	0.194288	0.678671	UP
mr1495	C-hexosyl-chrysoeriol O-caffeoylhexoside	Flavonoids	4.13872e+06	4.02682e+06	3.88202e+06	3.96963e+06	4.38277e+06	4.32956e+06	1.05266	0.0740367	0.23019	UP	135387	136626	106152	139321	158035	138507	1.15257	0.204858	0.179196	UP
rpz150	Ser+4hexoside	Amino acid derivatives	112443	119511	85090.6	78080.2	46328.6	62114.4	0.58832	-0.765327	0.0354502	DOWN	6.88983e+06	7.21548e+06	7.0095e+06	8.33686e+06	8.16232e+06	8.27284e+06	1.17321	0.230457	0.000349786	UP
mr838	Chrysoeriol O-feruloylhexosyl-O-hexoside	Flavonoids	3.51015e+06	3.89207e+06	3.55413e+06	3.10288e+06	3.1125e+06	3.13379e+06	0.853311	-0.228857	0.0114408	DOWN	878732	1.17387e+06	1.0861e+06	952535	822047	1.17556e+06	0.939924	-0.089384	0.666432	DOWN
mr591	C-hexosyl-chrysoeriol O-feruloylhexoside	Flavonoids	2.08851e+07	1.98842e+07	2.12741e+07	1.90413e+07	1.9753e+07	2.05355e+07	0.956264	-0.0645187	0.20491	DOWN	399458	603410	419728	350677	354793	455404	0.816025	-0.293314	0.300089	DOWN
mr1243	Tricin O-malonylhexoside derivative	Flavonoids	12834.1	11076.8	17702.4	18559.8	15358.6	19341.1	1.27987	0.355994	0.170476	UP	306159	355382	288266	350838	607138	294949	1.31914	0.399594	0.361598	UP
rpz154	Gln+4hexoside	Amino acid derivatives	78848.3	73836.1	110018	109720	90509.2	104734	1.16087	0.215204	0.329455	UP	5875.92	7854.15	5353.72	4534.44	3246.68	3644.75	0.598721	-0.740045	0.0400081	DOWN
mr090	Tricin 4'-O-(β-guaiacylglyceryl) ether-O-rutinoside	Flavonoids	8.79362e+06	8.5777e+06	9.12269e+06	8.64336e+06	8.1773e+06	8.35111e+06	0.950093	-0.0738595	0.102392	DOWN	64065.8	69104.7	67425.3	110739	92745.3	140525	1.71494	0.778157	0.026978	UP
mr1612	Tricin 4'-O-(β-guaiacylglyceryl) ether O-hexoside derivative	Flavonoids	1.21344e+06	1.1353e+06	1.09226e+06	935463	994762	953432	0.838027	-0.254931	0.00934474	DOWN	19588.9	17010.4	19955.9	76568.1	85097.1	126354	5.09271	2.34843	0.00743776	UP
mr1498	Smiglaside C	Polyphenol	355518	354446	378777	287063	263360	285361	0.767662	-0.381458	0.00156361	DOWN	220230	218720	227429	165742	181142	174884	0.782989	-0.352937	0.000762525	DOWN
mr1949	Tricin 4'-O-(β-guaiacylglyceryl) ether 5-O-hexosyl-O-hexoside	Flavonoids	340754	278515	536822	574375	764561	630706	1.70371	0.768678	0.0477634	UP	52415.2	40080.8	40875.6	28558.4	30112.7	23377.6	0.615188	-0.7009	0.0187387	DOWN
mr1124	C-hexosyl-apigenin O-hexosyl-O-hexosyl-O-hexoside	Flavonoids	7081.16	3315.29	3408.2	6056.51	7661.12	6940.12	1.49644	0.58153	0.159562	UP	147551	186621	147724	1.08672e+06	1.0903e+06	1.62345e+06	7.88647	2.97938	0.00346814	UP
Lp001	2-Aminoethylphosphonate	Lipids	78212.3	80813.4	77713.7	89676.7	71491.3	89006.6	1.05675	0.079636	0.498938	UP	98918.5	97957.9	92137.8	346095	289650	357191	3.43559	1.78056	0.000366464	UP
Lp002	delta-Tridecalactone	Lipids	27083.5	14766.9	19186.1	54343.5	40149.1	46464.9	2.3094	1.20752	0.0081771	UP	1.56656e+06	1.57083e+06	1.53669e+06	4.64226e+06	4.19177e+06	4.94246e+06	2.94742	1.55945	0.00015569	UP
Lp003	1-Octadecanol	Lipids	201194	194580	185851	217269	174456	193055	1.00542	0.00780426	0.940178	UP	281496	264857	284509	695673	741464	877909	2.78632	1.47836	0.000849993	UP
Lp004	16-Hydroxy hexadecanoic acid	Lipids	38931.1	64405.5	56208.2	29497	32194.5	33054.1	0.59385	-0.75183	0.0464864	DOWN	59700.7	65390.5	57001.2	83464.7	74857.8	69380.1	1.25048	0.322481	0.0336673	UP
Lp005	Octadecadien-6-ynoic acid	Lipids	289022	258387	258844	652866	781965	786464	2.75508	1.4621	0.000466648	UP	315025	613083	315215	349876	194212	183493	0.585191	-0.773021	0.20262	DOWN
Lp006	14,15-Dehydrocrepenynic acid	Lipids	250459	189351	212918	310080	298152	334925	1.44495	0.531015	0.0096801	UP	5235.92	5541.8	6705.85	6461.72	5129.97	6181.21	1.01655	0.0236794	0.880875	UP
Lp007	α-Linolenic acid	Lipids	3.80886e+06	3.88813e+06	3.58817e+06	3.74509e+06	3.7e+06	3.71065e+06	0.988532	-0.0166409	0.659372	DOWN	34236.8	47499.3	43503.9	57864.1	59878.9	89738	1.65667	0.728283	0.0677957	UP
Lp009	Punicic acid	Lipids	839166	872949	853121	1.15064e+06	1.15639e+06	1.15096e+06	1.34802	0.430845	7.52551e-06	UP	90315.8	104197	107191	201903	217820	224128	2.13405	1.0936	0.000171263	UP
Lp010	Linoleic acid	Lipids	167168	189216	171007	88383.1	89363.5	94003.9	0.515274	-0.956588	0.000263965	DOWN	39751.4	41356.2	55869.2	46933.8	28015.6	46892.8	0.88951	-0.168917	0.56813	DOWN
Lp011	Oleic acid	Lipids	215908	372174	396629	485914	416879	280812	1.20198	0.265415	0.467525	UP	5266.86	8043.52	8075.73	6253.23	8370.85	5153.03	0.924764	-0.112842	0.706561	DOWN
Lp012	1,18-Octadecanediol	Lipids	6534.93	6507.94	4988.49	4935.31	8286.29	11226	1.35584	0.439186	0.320536	UP	504.45	913.325	711.409	631.55	453.728	539.403	0.763053	-0.390145	0.261446	DOWN
Lp013	4-oxo-9Z,11Z,13E,15E-octadecatetraenoic acid	Lipids	50044	40357.2	46727.1	34320.3	33622.1	34214.5	0.744973	-0.424739	0.0149825	DOWN	85115	65914.9	79408.8	318045	281980	392550	4.30733	2.10679	0.0015406	UP
Lp014	9-Hydroxy-(10E,12Z,15Z)-octadecatrienoic acid	Lipids	203045	212866	199811	314082	278023	287140	1.42799	0.513987	0.00158556	UP	17148.4	23201.1	16422.3	155834	129479	125111	7.22934	2.85386	0.000277559	UP
Lp015	Arachidic acid	Lipids	56219.3	48849.9	61412.1	56470	38060.2	35502.3	0.781064	-0.356488	0.18254	DOWN	5475.26	4665.09	12847	3854.67	8482.17	3361.44	0.682909	-0.550235	0.473189	DOWN
Lp016	4-Hydroxysphinganine	Lipids	7364.3	6557.68	9943.18	3481.72	8206.59	7758.84	0.814876	-0.295347	0.463661	DOWN	78807.5	109321	117489	244796	240699	256742	2.42865	1.28015	0.000332613	UP
Lp017	Docosanoic acid	Lipids	711.03	775.567	542.974	603.713	842.212	756.728	1.08528	0.118067	0.588972	UP	2.66458e+07	2.42511e+07	2.56097e+07	3.76194e+07	3.99284e+07	4.39224e+07	1.58771	0.666947	0.00159356	UP
Lp018	MAG (18:4) isomer1	Lipids	119844	113987	113216	159891	160686	150340	1.35692	0.440337	0.00046316	UP	1.03196e+07	1.1176e+07	1.06337e+07	2.65227e+07	2.59097e+07	2.97777e+07	2.55873	1.35543	0.000168479	UP
Lp019	MAG (18:4) isomer3	Lipids	64537.3	54884.3	74773.7	144637	185756	171328	2.58359	1.36938	0.00154399	UP	1.78134e+06	1.76977e+06	1.72695e+06	1.1944e+07	1.20118e+07	1.37718e+07	7.14802	2.83754	5.51166e-05	UP
Lp020	MAG (18:4) isomer2	Lipids	48207.6	44795.1	42457.7	5797.9	5778.17	7014.09	0.137237	-2.86526	2.24452e-05	DOWN	1.02893e+07	9.57087e+06	8.64595e+06	2.35792e+07	2.40501e+07	2.48321e+07	2.54196	1.34594	1.66638e-05	UP
Lp021	MAG (18:3) isomer4	Lipids	150693	188921	160497	300112	286295	346718	1.86583	0.899819	0.00259683	UP	10281	6837.67	10994	13719.7	11741.2	14408.5	1.4182	0.504062	0.060551	UP
Lp022	MAG (18:3) isomer2	Lipids	6.1982e+07	6.30657e+07	6.33346e+07	4.53018e+07	5.55243e+07	4.72702e+07	0.786148	-0.347126	0.013143	DOWN	8478.61	8068.44	8948.07	10901.4	23640.9	22448.4	2.23536	1.16051	0.0613728	UP
Lp023	MAG (18:3) isomer1	Lipids	1.85577e+07	2.16537e+07	1.9547e+07	3.36942e+07	3.68258e+07	3.75609e+07	1.80863	0.854899	0.000422234	UP	1.20549e+06	1.28998e+06	1.39229e+06	2.08785e+06	1.58065e+06	2.39959e+06	1.56082	0.642302	0.0411288	UP
Lp024	MAG (18:3) isomer5	Lipids	1.85692e+06	1.80474e+06	1.86199e+06	2.14094e+06	2.12847e+06	2.06346e+06	1.1465	0.197239	0.000868233	UP	1.43338e+06	1.20297e+06	1.22362e+06	1.93246e+06	1.36577e+06	2.01034e+06	1.37529	0.459732	0.0891188	UP
Lp025	MAG (18:3) isomer3	Lipids	1.41733e+07	1.81625e+07	1.69614e+07	1.71676e+07	1.71573e+07	1.74515e+07	1.05029	0.0707896	0.524133	UP	298661	407527	377262	92383.4	84005.2	81896.7	0.238391	-2.0686	0.00108085	DOWN
Lp026	MAG (18:2) isomer1	Lipids	33751.3	26940.2	16321.2	19072.3	19738.1	14313.3	0.689805	-0.535739	0.21097	DOWN	76399.6	40077	84402.6	376244	397498	344825	5.56835	2.47725	0.000117392	UP
Lp026a	MAG (18:2) isomer2	Lipids	25263.1	25040.3	30194	29385.2	34173.6	27377.9	1.12969	0.175923	0.255651	UP	71523	103398	106222	210870	312615	318658	2.99543	1.58276	0.00700056	UP
Lp027	MAG (18:2)	Lipids	1.72524e+06	2.30192e+06	2.12221e+06	2.72344e+06	2.05527e+06	2.26347e+06	1.14519	0.195582	0.317415	UP	99104.5	125117	107186	332442	317968	377454	3.10151	1.63297	0.000284572	UP
Lp027a	MAG (18:2) isomer3	Lipids	2.40597e+06	2.43871e+06	2.40148e+06	2.65728e+06	2.56562e+06	3.27343e+06	1.17253	0.229625	0.134442	UP	144489	143773	143822	391621	349144	460555	2.7803	1.47524	0.00138971	UP
Lp028	Cholesterol	Lipids	190250	226827	233917	212897	271340	232349	1.10076	0.138497	0.374007	UP	200716	174748	162812	660584	694055	782978	3.97123	1.98959	0.000152842	UP
Lp029	PC 9:0	Lipids	1.19616e+06	851340	1.02175e+06	200411	141530	134936	0.155373	-2.6862	0.0010519	DOWN	21026.6	22619.6	20599.3	34142.7	37020.2	57467	2.00216	1.00156	0.0435566	UP
Lp030	PC 9:0 isomer	Lipids	1.12759e+06	2.54886e+06	1.85558e+06	218515	152076	203354	0.103749	-3.26882	0.0158259	DOWN	134813	84716.2	158734	276534	177295	181379	1.67927	0.747835	0.0934808	UP
Lp031	lysoPE 14:0 (sn-1)	Lipids	115487	130584	97689.8	271237	341034	345913	2.78736	1.4789	0.00138885	UP	5.43088e+06	5.35555e+06	5.60725e+06	1.887e+07	1.8701e+07	1.90886e+07	3.45619	1.78918	6.08422e-08	UP
Lp032	lysoPE 14:0 (sn-2)	Lipids	128884	97103.8	98404.6	408953	388197	386057	3.64746	1.86689	2.28924e-05	UP	7.09984e+06	7.32611e+06	7.93732e+06	2.35249e+07	2.32148e+07	26040449	3.25445	1.70241	5.49035e-05	UP
Lp033	LysoPE 15:0 (sn-1)	Lipids	143727	103555	117249	650143	582198	641440	5.14024	2.36184	3.2614e-05	UP	32354.4	37733.2	35055.8	96970.8	97779.7	85808.1	2.66834	1.41594	0.000149117	UP
Lp034	LysoPC 12:0	Lipids	37114.4	39246	36697.8	31642.1	38797.8	46520.6	1.03452	0.0489566	0.780682	UP	13596.9	5373.02	6145.73	33114.7	24891.2	27429.4	3.40167	1.76624	0.00491823	UP
Lp035	LysoPE 16:1 (sn-1)	Lipids	490492	436889	418528	573549	677496	635995	1.40206	0.487545	0.0082917	UP	29759.9	23544.1	16466	43052.3	42839.4	61762.8	2.1163	1.08155	0.024234	UP
Lp036	lysoPE 16:0 (sn-1)	Lipids	4.15401e+06	3.92928e+06	3.97687e+06	1.74013e+07	1.64656e+07	1.49686e+07	4.04932	2.01768	6.66877e-05	UP	490597	489536	473494	1.27966e+06	1.33041e+06	1.76325e+06	3.00856	1.58907	0.00317204	UP
Lp037	lysoPE 16:0 (sn-2)	Lipids	5.41327e+06	5.5277e+06	5.25082e+06	2.13877e+07	2.23836e+07	1.92858e+07	3.89438	1.9614	6.95086e-05	UP	826348	881442	908849	2.13198e+06	2.02631e+06	2.66336e+06	2.60703	1.38241	0.00212568	UP
Lp038	lysoPE 17:1 (sn-2)	Lipids	241948	244130	189556	209104	193441	171207	0.849206	-0.235813	0.18041	DOWN	74363.7	64866.7	75733.8	227083	171437	268370	3.10233	1.63335	0.00598691	UP
Lp039	lysoPE 17:1 (sn-1)	Lipids	27859.4	41676.6	34108.9	32914.3	38580.9	41110	1.08645	0.119625	0.557415	UP	60756.6	63027.5	67028.8	193885	219199	192722	3.17487	1.6667	9.70008e-05	UP
Lp039b	lysoPC 14:1 (sn-1)	Lipids	53434.4	50682.6	46390.8	42251.9	40322.1	36406.7	0.790529	-0.33911	0.0171282	DOWN	1.14606e+07	1.10228e+07	1.19472e+07	3.67743e+07	3.62298e+07	4.36313e+07	3.38755	1.76024	0.000333846	UP
Lp040	lysoPC 14:0 (sn-1)	Lipids	1.11065e+06	1.07642e+06	1.043e+06	1.05243e+06	1.23868e+06	1.1824e+06	1.07537	0.104836	0.237704	UP	549840	520107	523952	2.3269e+06	2.31106e+06	2.65204e+06	4.57369	2.19336	6.97536e-05	UP
Lp041	lysoPC 14:0 (sn-2)	Lipids	1.68414e+06	1.88574e+06	1.5479e+06	1.88423e+06	2.01389e+06	1.93624e+06	1.14002	0.189056	0.0855052	UP	587052	617261	656860	2.54767e+06	1.82021e+06	1.89886e+06	3.36709	1.7515	0.0031572	UP
Lp042	lysoPE 17:0 (sn-2)	Lipids	58834.7	47642.4	49344.8	223771	182161	172763	3.71382	1.8929	0.0009281	UP	3.57464e+06	3.32305e+06	3.65303e+06	1.15446e+07	1.09177e+07	1.16936e+07	3.23731	1.69479	6.85721e-06	UP
Lp043	lysoPE 17:0 (sn-1)	Lipids	38716.7	55300.7	45066.6	193291	164808	175214	3.83447	1.93903	0.00016647	UP	42810.3	60889.7	57755.5	121438	116615	173504	2.54904	1.34995	0.0119047	UP
Lp044	LysoPE 18:3 isomer2	Lipids	1.04014e+08	1.09823e+08	1.02903e+08	4.68797e+07	5.13239e+07	5.87338e+07	0.495477	-1.01311	0.000196607	DOWN	1.0239e+06	936483	975231	2.58288e+06	2.54522e+06	2.79879e+06	2.70025	1.43309	3.64611e-05	UP
Lp045	LysoPE(18:3) isomer1	Lipids	1.74139e+06	2.03555e+06	2.04066e+06	2.47087e+06	2.44764e+06	2.449e+06	1.26642	0.340755	0.00648082	UP	77580.3	75760.1	66368.6	148446	132460	154160	1.98019	0.98564	0.00062045	UP
Lp046	lysoPE 18:2 (sn-2)	Lipids	1.84018e+06	1.64086e+06	1.7891e+06	2.55131e+06	2.76583e+06	1.89751e+06	1.36897	0.453089	0.0728	UP	1.02703e+06	1.11136e+06	1.14793e+06	2.70729e+06	2.63123e+06	2.74074e+06	2.45846	1.29775	4.97426e-06	UP
Lp048	LysoPE 18:2 (1n isomer)	Lipids	4.93414e+06	5.30913e+06	5.4436e+06	1.13085e+07	1.19315e+07	1.11807e+07	2.19423	1.13371	2.31059e-05	UP	528523	526924	607413	445548	572851	511766	0.920201	-0.119979	0.384666	DOWN
Lp049	lysoPC 15:1 (sn-1)	Lipids	94221.5	152785	120373	95516.8	107796	123353	0.889178	-0.169456	0.509369	DOWN	862.136	748.823	1980.48	1199.65	1025.54	1733.71	1.10232	0.140538	0.797665	UP
Lp050	lysoPE 18:1 (sn-2)	Lipids	4.47094e+06	5.03692e+06	4.31407e+06	3.40876e+06	3.36753e+06	3.62062e+06	0.752204	-0.410805	0.00805755	DOWN	10697.6	11836.7	16178.3	48733.3	40055.4	42362.7	3.38782	1.76036	0.000565208	UP
Lp051	lysoPC 15:1 (sn-2)	Lipids	792403	822287	784733	200215	210970	215378	0.261131	-1.93716	1.12606e-06	DOWN	1.07857e+06	1.04847e+06	1.08222e+06	2.89736e+06	2.92888e+06	3.4891e+06	2.90264	1.53737	0.000452792	UP
Lp052	lysoPE 18:1 (sn-1)	Lipids	2.42975e+06	3.24529e+06	2.48319e+06	3.08119e+06	2.79775e+06	2.66979e+06	1.04787	0.0674543	0.67687	UP	996107	1.08035e+06	1.15228e+06	2.83938e+06	2.63899e+06	3.27e+06	2.70953	1.43804	0.00065668	UP
Lp053	1-O-Palmitoylhexitol	Lipids	680746	632037	538632	430480	334790	341178	0.597623	-0.742692	0.00873975	DOWN	105597	112294	104480	285783	297353	386329	3.00729	1.58846	0.00248265	UP
Lp054	lysoPE 18:0 (sn-2)	Lipids	1499.55	1802.09	1293.97	1073.19	3568.95	1444.82	1.32452	0.405467	0.563942	UP	88881.3	90461.3	93952.1	265883	254669	344396	3.16489	1.66216	0.0022191	UP
Lp055	lysoPE 18:0 (sn-1)	Lipids	11734.4	14549.2	7201.96	31320.2	38350.6	19904.5	2.67504	1.41956	0.0319226	UP	16212.6	4459.06	3503.07	20701.6	35101.5	2397.89	2.40751	1.26754	0.332951	UP
Lp056	lysoPC 15:0 (sn-1)	Lipids	1.09017e+06	1.21018e+06	1.12603e+06	2.40194e+06	2.56776e+06	2.55109e+06	2.19496	1.1342	2.78772e-05	UP	28067.6	69802	60852.9	143485	178479	154806	3.0038	1.58679	0.00291419	UP
Lp057	lysoPC 15:0 (sn-2)	Lipids	1.10234e+06	1.52727e+06	1.41828e+06	2.2784e+06	2.36806e+06	2.38674e+06	1.7375	0.797009	0.00164591	UP	1.5321e+06	1.53723e+06	1.47401e+06	3.58169e+06	3.50099e+06	4.57906e+06	2.56678	1.35996	0.0024001	UP
Lp060	LPC(1-acyl 16:2)	Lipids	1.08835e+06	977410	1.11037e+06	371491	364636	385926	0.353277	-1.50113	7.99304e-05	DOWN	280096	706490	638823	930872	856674	1.30401e+06	1.90202	0.927532	0.0631458	UP
Lp061	LysoPC 16:2 (sn-2)	Lipids	1.16676e+06	1.06546e+06	978663	344868	361226	360830	0.332283	-1.58951	0.000196991	DOWN	4.5622e+07	5.02311e+07	4.79319e+07	114508409	1.10452e+08	1.42128e+08	2.55304	1.35222	0.00176644	UP
Lp062	LysoPC 16:1 (1n isomer)	Lipids	7956.53	25827.6	4702.71	22064.5	36069.4	9358.8	1.75366	0.810369	0.393918	UP	4.6787e+07	4.87931e+07	4.8821e+07	1.2257e+08	115957748	1.39686e+08	2.61919	1.38912	0.000391752	UP
Lp063	LysoPC 16:1 (2n isomer)	Lipids	103904	234622	257366	153995	138577	164964	0.767816	-0.381167	0.394836	DOWN	234299	235975	250405	406915	389023	534488	1.84607	0.88446	0.0115959	UP
Lp064	lysoPC 16:1 (sn-2)	Lipids	1.24816e+07	1.35253e+07	1.31385e+07	4.71017e+06	5.03991e+06	4.77404e+06	0.37103	-1.43039	1.38899e-05	DOWN	191785	209606	215112	416059	374448	378052	1.89547	0.922552	0.000257377	UP
Lp065	lysoPC 16:1 (sn-1)	Lipids	1.15977e+07	1.14598e+07	1.15012e+07	2.47699e+06	1.92545e+06	3.10823e+06	0.21733	-2.20204	1.26117e-05	DOWN	132688	148005	166772	413289	420982	516137	3.01791	1.59355	0.00095226	UP
Lp066	lysoPC 16:0 (sn-1)	Lipids	5.04145e+07	4.94102e+07	4.82923e+07	1.0084e+08	9.98977e+07	9.6893e+07	2.00943	1.00679	3.10866e-06	UP	152567	158446	151595	451651	411693	557505	3.07139	1.61889	0.00184014	UP
Lp067	lysoPC 16:0 (sn-2)	Lipids	5.01824e+07	5.17802e+07	4.9499e+07	9.93849e+07	1.05318e+08	9.68216e+07	1.99077	0.993325	4.33828e-05	UP	15441.3	10532.8	10976.7	17318.4	17941.9	11352	1.26147	0.335105	0.286489	UP
Lp068	lysoPE 20:5 (sn-1)	Lipids	1.10595e+06	1.15128e+06	1.08951e+06	707038	813451	806577	0.695323	-0.524245	0.000957482	DOWN	300783	373622	366516	932048	681541	981128	2.49271	1.31772	0.00563076	UP
Lp069	lysoPE 20:5 (sn-2)	Lipids	928149	854201	837656	659669	684930	704638	0.78215	-0.354483	0.00345295	DOWN	803127	788465	852528	1.88804e+06	1.82403e+06	2.04051e+06	2.35364	1.23489	8.00897e-05	UP
Lp070	lysoPC 17:1 (sn-2)	Lipids	1.30794e+06	1.46322e+06	1.47466e+06	589609	596538	484197	0.393409	-1.3459	0.000188722	DOWN	1.05976e+07	1.01825e+07	9.56078e+06	2.99171e+07	2.66995e+07	3.76859e+07	3.1081	1.63603	0.00287293	UP
Lp071	lysoPC 17:1 (sn-1)	Lipids	1.42316e+06	1.55831e+06	1.42435e+06	588325	624718	593727	0.410087	-1.286	4.7885e-05	DOWN	6.60106e+06	6.39654e+06	4.74541e+06	1.40529e+07	1.78959e+07	2.28796e+07	3.09015	1.62768	0.00920525	UP
Lp072	FA(C24H45O9P)	Lipids	14012.2	15147.1	7984.3	12951.7	10366.5	12913.1	0.975437	-0.0358787	0.904555	DOWN	6.98064e+06	6.71086e+06	7.08998e+06	1.55861e+07	1.37072e+07	1.76503e+07	2.25891	1.17563	0.00159141	UP
Lp073	lysoPC 17:0 (sn-1)	Lipids	394301	437540	372280	606737	770069	692008	1.71811	0.780825	0.00479856	UP	9.31907e+06	9.33998e+06	9.55002e+06	2.32897e+07	2.41569e+07	2.83485e+07	2.68691	1.42595	0.000531706	UP
Lp074	lysoPC 17:0 (sn-2)	Lipids	803592	860413	614324	1.8081e+06	1.78647e+06	1.76928e+06	2.35429	1.23529	0.000165823	UP	1.05423e+07	9.26596e+06	9.07558e+06	1.40927e+07	1.55984e+07	1.7021e+07	1.61724	0.693534	0.00349764	UP
Lp075	lysoPC 18:3 (sn-2)	Lipids	1.0715e+08	1.06202e+08	1.09907e+08	3.70851e+07	3.41175e+07	4.00815e+07	0.344257	-1.53844	4.21962e-06	DOWN	13618	10803.1	11561.3	32333.3	27997.8	39963.4	2.78732	1.47888	0.00398017	UP
Lp076	lysoPC 18:3 (sn-1)	Lipids	6.23109e+07	6.62738e+07	6.28734e+07	1.98632e+07	2.07864e+07	2.05961e+07	0.319891	-1.64435	4.36601e-06	DOWN	13262.1	14903.1	13343.9	18984.8	27673.9	42631.5	2.1511	1.10507	0.0829849	UP
Lp077	lysoPC 18:2 (sn-2)	Lipids	5.73645e+07	5.57906e+07	5.42058e+07	1.74289e+07	1.92282e+07	1.99138e+07	0.338017	-1.56483	6.10622e-06	DOWN	1.15994e+06	1.30485e+06	1.14712e+06	1.76789e+06	1.8202e+06	2.1699e+06	1.59417	0.672804	0.00624616	UP
Lp078	lysoPC 18:2 (sn-1)	Lipids	2.11377e+07	2.29055e+07	2.44863e+07	2.08448e+07	2.16207e+07	2.12921e+07	0.930367	-0.104128	0.18443	DOWN	2.13054e+06	2.21237e+06	2.14374e+06	4.62803e+06	4.76538e+06	5.07367e+06	2.23029	1.15723	3.81917e-05	UP
Lp079	lysoPC 18:1 (sn-1)	Lipids	7.98541e+07	8.10227e+07	102922831	2.54592e+07	2.47859e+07	2.59929e+07	0.289	-1.79086	0.00113783	DOWN	1.75189e+06	1.7417e+06	1.82974e+06	3.644e+06	3.57084e+06	4.04943e+06	2.11602	1.08135	0.000197324	UP
Lp080	LPS 18:2 (sn-2)	Lipids	40624.1	39554	48461.3	32465.3	29379.4	23819.8	0.665928	-0.586563	0.0192608	DOWN	11838.4	9707.9	5838.91	8033.3	10957	6512.18	0.931248	-0.102763	0.78842	DOWN
Lp080a	LPS 18:2 (sn-1)	Lipids	38170.1	42613	44485.9	27632.7	33985.1	22775.6	0.673697	-0.569829	0.0220382	DOWN	16035.8	14245.4	11621.2	24998.4	41171.6	62554.1	3.072	1.61918	0.0574217	UP
Lp081	lysoPC 18:1 (sn-2)	Lipids	8.45583e+06	8.34113e+06	8.00107e+06	2.93855e+06	3.04075e+06	3.0313e+06	0.363359	-1.46053	3.02418e-06	DOWN	28360.8	31351.7	39549	57584.3	55692.9	65447.6	1.80054	0.848433	0.00410987	UP
Lp082	lysoPC 18:0 (sn-1)	Lipids	1.92794e+06	1.8843e+06	1.82279e+06	4.03732e+06	4.05668e+06	2.81203e+06	1.9354	0.952633	0.0130944	UP	42061.9	38794	38270	58788.2	78424.8	68610.7	1.72778	0.788921	0.00754348	UP
Lp083	lysoPC 18:0 (sn-2)	Lipids	1.43463e+06	1.41088e+06	1.39563e+06	3.24054e+06	3.09776e+06	2.8232e+06	2.16015	1.11113	0.000182779	UP	42499.8	40763.8	37846.1	76801.4	76517.3	60853.9	1.76842	0.822461	0.00467849	UP
Lp084	MGMAG (18:2) isomer2	Lipids	25770.4	19957.6	31418.8	6898.71	5112.25	4992.05	0.220398	-2.18181	0.00398699	DOWN	21871.2	40774.3	39135.2	57715.1	52783.4	51193.9	1.58864	0.667788	0.034799	UP
Lp085	MGMAG (18:2) isomer1	Lipids	37052.3	23667	50960.2	18582.7	2964.95	33232.1	0.490509	-1.02765	0.182275	DOWN	54196.8	42657.3	37612.3	213028	181301	215175	4.53276	2.18039	0.000190598	UP
Lp086	lysoPC 19:0 (sn-2)	Lipids	22961.8	33956.9	38348.9	82175	86007	49854.2	2.28867	1.19451	0.0295197	UP	51310.5	49139.1	47248.1	174265	184672	243125	4.07631	2.02726	0.00212679	UP
Lp087	lysoPC 19:0 (sn-1)	Lipids	34092.2	25270.2	24571.6	75066.1	74469.3	61489.5	2.51418	1.33009	0.00141176	UP	156711	148302	158724	572537	572474	545411	3.64521	1.866	1.80037e-06	UP
Lp088	lysoPC 20:4 (sn-2)	Lipids	384118	428467	445346	165122	143995	111969	0.334745	-1.57887	0.000309037	DOWN	171025	181648	147199	594275	587797	673894	3.71289	1.89254	0.000105768	UP
Lp089	lysoPC 20:4 (sn-1)	Lipids	397683	344909	364359	85130.8	135869	124592	0.312201	-1.67945	0.000309651	DOWN	270265	335798	315466	731732	697920	791863	2.41068	1.26944	0.000208742	UP
Lp091	lysoPC 20:3 (sn-2)	Lipids	142951	216742	108779	165736	125196	143682	0.927729	-0.108225	0.756226	DOWN	338242	343769	360944	681454	666729	744266	2.00627	1.00452	0.000145148	UP
Lp092	lysoPC 20:3 (sn-1)	Lipids	139343	162646	173265	169770	161766	151406	1.01617	0.0231475	0.832328	UP	185826	132592	166864	969810	1.00906e+06	1.47049e+06	7.10796	2.82944	0.00361552	UP
Lp093	lysoPC 20:2 (sn-2)	Lipids	279258	383025	368250	426132	497235	369080	1.25415	0.326715	0.150894	UP	28342.3	28686.3	26970.9	43174.3	44798.8	49716.9	1.63917	0.712969	0.000922824	UP
Lp094	lysoPC 20:2 (sn-1)	Lipids	358890	478709	422322	358296	607100	589585	1.23419	0.303563	0.323045	UP	35735.1	36361.1	30142.2	31647.9	43004.6	41138.8	1.13256	0.179589	0.325435	UP
Lp095	lysoPC 20:1 (sn-2)	Lipids	568328	522884	539767	664407	629848	511347	1.10707	0.14674	0.293773	UP	106084	113698	108627	191828	180324	186633	1.70149	0.766796	4.37691e-05	UP
Lp096	lysoPC 20:1 (sn-1)	Lipids	509825	594952	567813	601143	669695	527641	1.07527	0.104693	0.432133	UP	1.25658e+06	1.19708e+06	1.33109e+06	2.3976e+06	2.16909e+06	2.77788e+06	1.94057	0.95648	0.00284224	UP
Lp097	FA(C28H58NO7P)	Lipids	582997	810658	1.00042e+06	496671	534361	485446	0.633429	-0.658745	0.0738491	DOWN	1.028e+07	1.11521e+07	1.06014e+07	1.86939e+07	1.77578e+07	2.27669e+07	1.84865	0.886469	0.00435576	UP
Lp098	lysoPC 20:0 (sn-2)	Lipids	27754.6	38442	34137.7	82616.4	62366.5	66659.4	2.10937	1.07681	0.00577487	UP	1.04774e+06	1.18064e+06	1.19875e+06	1.83086e+06	1.83751e+06	1.93402e+06	1.63472	0.709046	0.000237381	UP
Lp099	lysoPC 20:0 (sn-1)	Lipids	32915.8	27300.5	28001.4	75478.5	88478.6	62743	2.56978	1.36164	0.00377816	UP	4.1194e+06	3.79843e+06	4.2266e+06	4.17708e+06	4.55841e+06	4.59127e+06	1.09736	0.134031	0.10014	UP
Lp100	Hydroxyl PC 23:1	Lipids	168246	140746	83528.5	142611	121685	164168	1.09157	0.126408	0.688724	UP	1.58141e+06	1.30669e+06	1.342e+06	1.89098e+06	1.73017e+06	1.993e+06	1.32719	0.408374	0.0161233	UP
Lp101	Hydroxyl PC 24:1	Lipids	1.63255e+06	1.70256e+06	1.71903e+06	1.83926e+06	1.87002e+06	1.84409e+06	1.09877	0.135894	0.00411513	UP	122259	89008.8	86422.9	128990	85840.8	125646	1.14373	0.193744	0.473277	UP
Lp102	Hydroxyl PC 25:1	Lipids	1.44956e+07	1.40811e+07	1.45427e+07	1.64212e+07	1.65617e+07	1.63656e+07	1.14446	0.194666	0.000192906	UP	2.4943e+06	2.75855e+06	2.84918e+06	5.68182e+06	5.6145e+06	6.58779e+06	2.20736	1.14232	0.000598241	UP
Lp103	(2R,4S,5S,7S)-5-Amino-N-(3-amino-2,2-dimethyl-3-oxopropyl)-4-hydroxy-2-isopropyl-7-{3-(3-methoxypropoxy)-4-[3-(methylsulfonyl)propoxy]benzyl}-8-methylnonanamide	Lipids	1.22764e+06	1.52318e+06	1.9488e+06	2.68278e+06	2.87208e+06	2.75721e+06	1.76867	0.822662	0.00511081	UP	5.47464e+06	5.28284e+06	5.68755e+06	8.40712e+06	8.2044e+06	1.01658e+07	1.62829	0.703358	0.00555987	UP
Lp104	FA(C35H57N5O7)	Lipids	3.58697e+06	4.39632e+06	5.4379e+06	8.66043e+06	8.21697e+06	7.13348e+06	1.78903	0.839176	0.00733855	UP	51342.5	45515.7	33189.5	95132.7	112455	141459	2.68399	1.42438	0.00737318	UP
Lp105	2-Methyl-2-propanyl [(2S)-5-amino-1-{[(1S)-2-{[(2S,3S,5R)-6-(butylamino)-1-cyclohexyl-3-hydroxy-5-methyl-6-oxo-2-hexanyl]amino}-2-oxo-1-phenylethyl]amino}-1,5-dioxo-2-pentanyl]carbamate (non-preferred name)	Lipids	1.49561e+06	1.85777e+06	2.02765e+06	5.56695e+06	6.09133e+06	6.07793e+06	3.29606	1.72074	6.04404e-05	UP	1.15383e+07	9.09042e+06	9.37979e+06	1.0914e+07	1.07244e+07	1.282e+07	1.14829	0.199486	0.220245	UP
Lp106	FA(C35H59N5O5S)	Lipids	131566	127794	131055	98864.5	101377	117544	0.81397	-0.296952	0.0154187	DOWN	8.98287e+06	7.70176e+06	8.64955e+06	9.23591e+06	8.75706e+06	9.60803e+06	1.08948	0.123635	0.172841	UP
Lp107	Hydroxyl PC 26:0	Lipids	4.26875e+06	4.16877e+06	4.14111e+06	4.71435e+06	4.5961e+06	4.63376e+06	1.10856	0.148692	0.000948991	UP	163532	164869	175929	201864	234624	307273	1.47475	0.560471	0.0638279	UP
Lp108	Hydroxyl PC 27:3	Lipids	5.80289e+06	6.74345e+06	6.30555e+06	7.58732e+06	7.29183e+06	7.50479e+06	1.18736	0.247755	0.01459	UP	641603	581738	670193	630385	775865	750450	1.13898	0.187744	0.166138	UP
Lp109	Hydroxyl PC 27:3 isomer	Lipids	6.78686e+06	7.93202e+06	7.15951e+06	8.59293e+06	8.78362e+06	8.34485e+06	1.17565	0.233463	0.023696	UP	235179	250122	162698	2.84648e+06	3.63941e+06	2.50884e+06	13.8808	3.79502	0.00116312	UP
Lp110	N-[3-(Methoxycarbonyl)benzoyl]-L-leucyl-N-[(3S,4S)-1-{[(2S)-1-(ethylamino)-3-methyl-1-oxo-2-butanyl]amino}-3-hydroxy-6-methyl-1-oxo-4-heptanyl]-L-norvalinamide	Lipids	23617.6	44290.2	62674.5	103782	73739.1	79550	1.96865	0.977207	0.0442776	UP	590445	617975	516448	3.87346e+06	3.85562e+06	4.66503e+06	7.18554	2.8451	0.000188004	UP
Lp111	Hydroxyl PC 27:1	Lipids	9.17856e+06	1.08857e+07	1.47743e+07	1.79114e+07	2.25177e+07	1.77236e+07	1.6692	0.739159	0.0270715	UP	30078.7	13307.7	17220.5	45663.8	30920.2	37754.3	1.88656	0.915757	0.0537585	UP
Lp112	Hydroxyl PC 27:0	Lipids	8.32575e+06	1.02319e+07	11670021	2.91945e+07	2.94757e+07	2.99281e+07	2.93103	1.55141	3.98246e-05	UP	20687.8	15898	17063.5	34864.1	33026.2	67311.6	2.5201	1.33348	0.0726729	UP
Lp113	PE 32:2; PE 14:0/18:2	Lipids	140146	207136	240980	196575	200583	186494	0.992163	-0.0113503	0.961506	DOWN	344725	349303	346294	450906	553357	607059	1.54887	0.631215	0.0142186	UP
Lp114	PE 32:1; PE 14:0/18:1 or 16:0/16:1	Lipids	602199	677540	727825	620051	718686	562978	0.947274	-0.0781456	0.577814	DOWN	3.71386e+06	3.26862e+06	3.48932e+06	4.46189e+06	5.29702e+06	5.23546e+06	1.43188	0.517912	0.00717484	UP
Lp115	DGMG (18:3)	Lipids	503477	235958	220431	276149	424539	267639	1.00881	0.0126609	0.979868	UP	15436.7	12221.2	17228.4	10182.8	11696	11552.8	0.744808	-0.425059	0.0685132	DOWN
Lp116	DGMG (18:3) isomer2	Lipids	1.58833e+06	1.75712e+06	1.87672e+06	535609	873575	601413	0.385012	-1.37702	0.00129488	DOWN	1.20649e+07	1.16049e+07	1.19521e+07	1.1688e+07	1.32226e+07	1.47582e+07	1.11361	0.155245	0.20705	UP
Lp117	DGMG (18:2) isomer1	Lipids	77574.9	61061.8	56479.5	17993.9	13817.5	12383.4	0.226505	-2.14238	0.0016121	DOWN	4.40246e+06	3.86101e+06	4.48258e+06	5.55121e+06	5.12862e+06	5.88253e+06	1.29941	0.377859	0.0122015	UP
Lp118	DGMG (18:2) isomer2	Lipids	57231.3	52674.5	59572.3	9343.74	10378.7	9415.22	0.171926	-2.54014	2.19525e-05	DOWN	225434	147776	238165	166287	242580	263019	1.09897	0.136157	0.646943	UP
Lp119	2-[(9,9-Dimethoxynonanoyl)oxy]-3-(palmitoyloxy)propyl 2-(trimethylammonio)ethyl phosphate	Lipids	477165	627335	766318	763413	841366	747371	1.25728	0.330311	0.143696	UP	271457	281050	277134	167716	202234	220419	0.711595	-0.490871	0.00708745	DOWN
Lp120	Hydroxyl PC 29:4	Lipids	3.75584e+06	5.27117e+06	5.9304e+06	7.05116e+06	7.46639e+06	6.5305e+06	1.4072	0.492826	0.0438058	UP	284881	215778	205021	233586	287929	259420	1.10664	0.146188	0.443545	UP
Lp121	PE 33:2; PE 15:0/18:2	Lipids	24063.7	18546.8	29125.9	40294.3	50961.1	50854.5	1.981	0.98623	0.00739363	UP	1.10082e+06	1.09411e+06	1.09412e+06	1.34886e+06	1.36717e+06	1.43837e+06	1.2631	0.336968	0.000459999	UP
Lp122	PC 16:1/14:1	Lipids	1.18987e+07	1.45589e+07	1.71249e+07	2.2051e+07	2.4039e+07	2.14233e+07	1.54909	0.631423	0.00940637	UP	233779	248951	237071	180636	168627	190055	0.74926	-0.416461	0.00146658	DOWN
Lp123	PC 30:1; PC 14:0/16:1	Lipids	4.62266e+06	5.50557e+06	6.33395e+06	1.45631e+07	1.49405e+07	1.59458e+07	2.76084	1.46511	0.000114781	UP	5.62498e+06	4.3926e+06	5.24075e+06	1.38406e+06	2.11309e+06	1.88333e+06	0.352626	-1.50379	0.00146773	DOWN
Lp124	PC 30:0	Lipids	185455	335089	303545	771661	876629	915468	3.11102	1.63739	0.000755191	UP	146128	424657	227131	186717	143398	200427	0.664909	-0.588772	0.350955	DOWN
Lp124a	PC 14:0/16:0	Lipids	176553	204070	284206	537508	353613	321728	1.8243	0.867345	0.0705344	UP	239529	216055	207178	244423	105661	151102	0.756207	-0.403146	0.268689	DOWN
Lp125	PC 16:0/14:0	Lipids	200783	392352	392227	1.0628e+06	990885	1.20154e+06	3.30358	1.72403	0.00104381	UP	136731	117628	231900	363524	351053	381552	2.2542	1.17262	0.00505718	UP
Lp126	PC(14:3/17:3)	Lipids	1.08756e+06	1.11374e+06	1.34924e+06	1.39442e+06	1.6127e+06	1.02653e+06	1.13607	0.184046	0.44488	UP	49519.6	52174.4	45803.7	34032.8	75705.2	76066.7	1.25971	0.333095	0.415552	UP
Lp127	PC(?)	Lipids	196461	229267	267959	618979	609240	708329	2.79167	1.48113	0.000389658	UP	8735.44	8903.81	9080.8	142697	117205	160591	15.737	3.97609	0.000477981	UP
Lp128	PE 18:3/16:0	Lipids	4.53518e+06	1.01562e+06	3.78972e+06	2.18156e+06	5.24113e+06	2.3529e+06	1.04658	0.0656807	0.925657	UP	2.28373e+06	2.63203e+06	2.81293e+06	493751	467396	1.09017e+06	0.265415	-1.91368	0.00178189	DOWN
Lp129	PE 34:2; PE 16:0/18:2 or 16:1/18:1	Lipids	149323	209976	80846.5	224886	174332	147709	1.2426	0.313366	0.460395	UP	295345	184188	264758	299905	390217	394519	1.45728	0.543279	0.0663849	UP
Lp130	PE 18:2/16:0	Lipids	185469	158150	337683	363476	271190	148779	1.14992	0.201537	0.704601	UP	2.65856e+06	1.16317e+06	2.13532e+06	289650	293816	593591	0.197591	-2.33941	0.0239169	DOWN
Lp131	Dihydroxyl PC 29:2 isomer	Lipids	122873	183267	170028	278803	195788	266780	1.55695	0.638722	0.0495128	UP	748116	494372	583032	1.07979e+06	1.05105e+06	1.33085e+06	1.89628	0.92317	0.00925876	UP
Lp132	PC 31:0; PC 15:0/16:0	Lipids	57724.8	118511	117166	120138	153566	108682	1.30328	0.382149	0.286602	UP	342366	369191	337979	398337	328902	333301	1.01048	0.0150462	0.888136	UP
Lp133	PC 32:0e; PC 16:0e/16:0	Lipids	33588.5	32937.2	12472.6	71336.1	29866.5	70928.7	2.17892	1.12361	0.114102	UP	322755	260058	302515	220231	200087	185676	0.684486	-0.546908	0.0114189	DOWN
Lp134	PC 18:3/14:0	Lipids	1.74879e+06	1.67889e+06	1.34254e+06	2.51789e+06	1.4437e+06	2.31535e+06	1.31586	0.396005	0.227435	UP	723526	747104	657761	802346	667964	957864	1.14085	0.190108	0.319204	UP
Lp135	FA(C40H76NO8P)	Lipids	318038	253201	381059	338377	371691	220232	0.976899	-0.0337185	0.906989	DOWN	126338	129650	59711.1	62412.1	46561.4	30686.6	0.442384	-1.17663	0.0751749	DOWN
Lp136	PC 32:2; PC 14:0/18:2 or 16:1/16:1	Lipids	716983	71566.5	399493	1.15938e+06	1.62007e+06	319713	2.60863	1.38329	0.207234	UP	259157	206387	221333	123575	182353	157669	0.674935	-0.56718	0.0325313	DOWN
Lp137	PE 35:2; PE 17:0/18:2	Lipids	648548	739110	1.15863e+06	1.71973e+06	1.59096e+06	1.31981e+06	1.81853	0.862773	0.0240764	UP	281826	334703	290677	367973	489524	463841	1.45649	0.542496	0.0269401	UP
Lp138	PE 36:2e; PE 18:0e/18:2	Lipids	367305	293209	405508	1.40456e+06	1.46394e+06	1.29149e+06	3.90235	1.96434	6.88794e-05	UP	1.621e+06	1.38285e+06	1.31758e+06	664621	622640	943498	0.516209	-0.953972	0.00696146	DOWN
Lp139	PE 36:1p; PE 18:0p/18:1	Lipids	280662	324517	296749	1.61062e+06	1.27132e+06	1.44777e+06	4.80052	2.26319	0.000319439	UP	3.85694e+06	4.50346e+06	3.87479e+06	1.30988e+06	1.65935e+06	1.91436e+06	0.399144	-1.32502	0.000882657	DOWN
Lp140	FA(C40H78NO8P)	Lipids	776048	653688	1.02412e+06	712844	817856	558420	0.851362	-0.232155	0.410695	DOWN	158956	130990	79104.5	369896	399591	412852	3.20374	1.67976	0.00052353	UP
Lp141	PC 16:1/16:0	Lipids	99355.5	106766	143264	139517	97677.2	87404.3	0.929056	-0.106162	0.713199	DOWN	185234	315580	255974	179005	61391.4	91434.4	0.438473	-1.18944	0.0516666	DOWN
Lp142	PC 32:0; PC 16:0/16:0	Lipids	205717	286324	299306	221449	346853	179216	0.944614	-0.0822039	0.814257	DOWN	1.32706e+07	1.62414e+07	1.48366e+07	8.53018e+06	6.87117e+06	7.2494e+06	0.510742	-0.969333	0.00189591	DOWN
Lp143	PE 18:4/18:2 or 18:3/18:3	Lipids	581075	298229	373405	674061	575883	668657	1.53156	0.615004	0.0700125	UP	5.96765e+06	6.51124e+06	7.17128e+06	2.49274e+06	835251	1.2129e+06	0.231087	-2.11349	0.0011773	DOWN
Lp144	PE 36:6; PE 16:1/20:5	Lipids	1.36212e+06	1.5961e+06	1.60867e+06	1.49618e+06	1.74868e+06	1.00752e+06	0.93113	-0.102945	0.674567	DOWN	27904.6	33185.8	13742	19345.8	35355.2	17246.5	0.961448	-0.0567191	0.911745	DOWN
Lp145	PE 36:5; PE 16:0/20:5	Lipids	3.31432e+06	2.4723e+06	3.1124e+06	4.31045e+06	2.25406e+06	3.49614e+06	1.13053	0.177004	0.583184	UP	1.37142e+06	1.27311e+06	1.30997e+06	2.04352e+06	1.95676e+06	2.23649e+06	1.57713	0.657305	0.000963506	UP
Lp146	PE 36:5; PE 18:2/18:3	Lipids	628856	476112	222670	610056	431218	311143	1.01866	0.0266777	0.957852	UP	102847	87653.2	94526.4	117434	217629	160265	1.73783	0.797289	0.0753318	UP
Lp147	PE 36:4; PE 16:0/20:4	Lipids	288945	185008	231724	299448	156340	195223	0.922533	-0.116328	0.744792	DOWN	129168	116325	95993.3	106472	82916.4	100821	0.849843	-0.234731	0.227036	DOWN
Lp148	(2R)-3-{[(2-Aminoethoxy)(hydroxy)phosphoryl]oxy}-2-(4-octadecynoyloxy)propyl 4-octadecynoate	Lipids	8.54658e+06	8.27254e+06	1.30765e+07	8.04898e+06	1.19778e+07	1.28444e+07	1.09953	0.136885	0.667905	UP	369985	417564	366277	645973	677234	542345	1.61684	0.693177	0.00571455	UP
Lp149	PC 18:2/15:0	Lipids	5.41213e+06	2.7227e+06	4.58851e+06	4.59942e+06	4.76161e+06	3.14881e+06	0.98322	-0.0244138	0.943673	DOWN	317734	327735	319588	239982	240018	314009	0.822759	-0.281458	0.0835383	DOWN
Lp150	PC 18:1/15:0	Lipids	20028	26925.4	24228.9	35381.7	28280.2	47973.4	1.5683	0.649202	0.0914893	UP	584633	728163	562960	825316	817922	973456	1.39501	0.480272	0.0270854	UP
Lp151	PE 38:6p; PE 16:0p/22:6	Lipids	1.41575e+06	1.70769e+06	2.20253e+06	3.05243e+06	3.45998e+06	2.63018e+06	1.7166	0.779557	0.0185572	UP	2.71207e+07	2.58968e+07	2.48045e+07	1.4009e+07	1.00965e+07	8.10246e+06	0.413867	-1.27276	0.00121775	DOWN
Lp152	PE 37:5; PE 17:1/20:4	Lipids	100830	174628	167596	261622	249167	187840	1.57685	0.657043	0.0599989	UP	6.3197e+07	5.96287e+07	6.99213e+07	3.51922e+07	2.75942e+07	2.49364e+07	0.455119	-1.13568	0.00124589	DOWN
Lp153	PE 38:4p; PE 18:0p/20:4	Lipids	119839	127845	90685.8	323097	465488	463689	3.7009	1.88788	0.00328053	UP	1.21808e+07	1.50434e+07	1.55701e+07	7.43615e+06	4.7038e+06	5.41908e+06	0.410313	-1.2852	0.0032286	DOWN
Lp154	PE 37:4; PE 17:0/20:4	Lipids	435085	603269	712115	771782	815689	590176	1.24404	0.315029	0.250705	UP	46373.3	37665.3	36360.7	47040	29992.8	31942.2	0.905113	-0.14383	0.574456	DOWN
Lp155	PE 38:4e; PE 18:0e/20:4 or 20:0e/18:4 or 20:1e/18:3	Lipids	252685	272814	335311	1.10044e+06	1.15696e+06	919573	3.69068	1.88389	0.000523172	UP	6.65711e+06	6.47323e+06	5.26295e+06	2.07699e+06	1.43249e+06	1.76764e+06	0.286904	-1.80136	0.000775636	DOWN
Lp156	PC 34:4; PC 14:0/20:4 or 16:1/18:3	Lipids	1.09236e+06	1.54554e+06	1.20764e+06	1.72176e+06	1.15516e+06	1.21788e+06	1.06482	0.0906061	0.730706	UP	97776.4	84895.2	98058.9	141565	149559	133917	1.51405	0.598417	0.00154672	UP
Lp158	PC 34:3; PC 14:0/20:3	Lipids	2.29085e+07	4.25739e+07	2.70172e+07	1.42272e+07	3.51961e+07	1.5518e+07	0.702072	-0.51031	0.367489	DOWN	16141.9	12514	14725.4	3988.63	5165.69	7863.08	0.392276	-1.35006	0.00487112	DOWN
Lp159	PC 18:3/16:0	Lipids	4.43001e+07	4.28884e+07	55765102	3.91603e+07	6.38417e+07	4.9254e+07	1.06507	0.0909521	0.725895	UP	637418	591523	507266	371408	320481	353942	0.602366	-0.731288	0.00492305	DOWN
Lp160	PC 34:3; PC 16:0/18:3 or 16:1/18:2	Lipids	1.21596e+07	2.11321e+07	1.57458e+07	1.12523e+07	1.14747e+07	9.08937e+06	0.648816	-0.624119	0.102095	DOWN	10912.6	14295.6	14667.2	44910.2	54124.3	60578.6	4.00279	2.00101	0.00105496	UP
Lp161	PE 37:3; PE 17:0/20:3	Lipids	60181	87888.4	74741.2	202192	160593	75927.9	1.96899	0.977458	0.131172	UP	364807	343915	379191	168414	144596	208945	0.479776	-1.05957	0.000912679	DOWN
Lp162	PC 34:2; PC 16:0/18:2 or 16:1/18:1	Lipids	3.10382e+06	6.18576e+06	6.70367e+06	3.74181e+06	5.3709e+06	3.81515e+06	0.808332	-0.30698	0.457186	DOWN	230530	117273	153650	120321	46609.7	76088.8	0.484631	-1.04504	0.095618	DOWN
Lp163	PE 37:2; PE 19:0/18:2	Lipids	94396.4	161880	160316	115035	166848	94913.6	0.904473	-0.144851	0.689645	DOWN	184697	195851	158179	100997	122023	133041	0.66093	-0.59743	0.0140271	DOWN
Lp164	PE 38:1e; PE 20:0e/18:1	Lipids	10267	10741.4	19198.5	29684.4	22163.9	26750.8	1.95486	0.967068	0.024418	UP	94452	98498.9	128325	145036	184608	158566	1.5196	0.603689	0.0242989	UP
Lp165	PE 38:7; PE 16:1/22:6 or 18:2/20:5	Lipids	629709	618383	643324	2.59256e+06	2.59614e+06	2.50337e+06	4.06683	2.02391	4.05489e-07	UP	349811	389038	304163	326456	623880	519183	1.40892	0.494587	0.191255	UP
Lp166	PE 38:6; PE 18:1/20:5 or 18:2/20:4	Lipids	16146.1	36055.7	36853.8	31205.8	26388.1	11954.8	0.780959	-0.356682	0.505825	DOWN	471902	610003	769200	489818	578625	592008	0.897005	-0.156812	0.526358	DOWN
Lp167	PC 36:4p; PC 16:0p/20:4	Lipids	338406	340435	306917	463272	420671	332470	1.23399	0.303329	0.127069	UP	91743.9	33308.4	48974.4	82324.4	73179	72804.9	1.31191	0.391674	0.365386	UP
Lp168	FA(C43H80NO8P)	Lipids	169126	234236	176310	185342	226893	93103.2	0.871765	-0.197989	0.607998	DOWN	1.14274e+06	954373	1.24997e+06	1.52816e+06	1.84488e+06	1.72117e+06	1.52198	0.605952	0.00995396	UP
Lp169	PC 36:3e; PC 18:1e/18:2	Lipids	231959	136155	173931	229528	286153	142474	1.21421	0.280013	0.483917	UP	79467.1	25077.3	49363.6	77308.2	89075.7	165199	2.15442	1.1073	0.135293	UP
Lp170	PE 38:3; PE 18:0/20:3	Lipids	123652	155986	147880	197064	248113	235380	1.59188	0.670732	0.00969542	UP	512569	529184	544205	176829	184685	170894	0.335701	-1.57475	3.87855e-06	DOWN
Lp171	PC 36:2e; PC 16:0e/20:2	Lipids	740401	588385	540874	509186	475141	354066	0.715848	-0.482275	0.0813139	DOWN	35921.1	35198.8	44961.3	63045.4	70140.5	45853.8	1.54237	0.625144	0.0558943	UP
Lp172	PC 35:2e; PC 18:0p/18:1 or 18:1e/18:1	Lipids	854466	706255	711656	773539	917054	462612	0.947556	-0.0777168	0.794425	DOWN	11473.3	8330.07	10023.3	14065.9	8896.95	9266.2	1.08054	0.111758	0.694554	UP
Lp173	FA(C43H82NO8P)	Lipids	39686.6	43382.9	71234.6	51476.4	51966.9	48355.9	0.983767	-0.0236119	0.937602	DOWN	1.38089e+06	1.34448e+06	1.32345e+06	2.72998e+06	2.54081e+06	2.99127e+06	2.04061	1.029	0.000437543	UP
Lp174	PE 38:2; PE 20:0/18:2	Lipids	1.21874e+06	1.61062e+06	1.96826e+06	2.51917e+06	2.47597e+06	2.24962e+06	1.51007	0.594617	0.0245461	UP	4.90717e+07	4.99987e+07	4.93767e+07	2.47816e+07	2.81055e+07	3.22641e+07	0.573613	-0.80185	0.000639596	DOWN
Lp175	PC 19:1/16:0 or 20:1/15:0	Lipids	78712.5	41815.9	79066	72005.3	108015	35061.9	1.0776	0.107818	0.842892	UP	1.92347e+06	2.29821e+06	2.32532e+06	4.12271e+06	3.13468e+06	4.63838e+06	1.81698	0.861543	0.0178809	UP
Lp177	PC 35:1; PC 16:0/19:1 or 17:0/18:1 or 17:1/18:0	Lipids	528276	425847	519886	479784	395867	263870	0.773076	-0.371317	0.190934	DOWN	237297	581726	311887	350782	245173	171377	0.678508	-0.559562	0.35826	DOWN
Lp178	PE 38:1; PE 18:0/20:1	Lipids	44010	55091.6	71857.6	63911.2	103727	71874.3	1.40099	0.486448	0.192872	UP	289456	602311	662105	973386	974885	759604	1.74266	0.801294	0.0473064	UP
Lp179	PE 40:6p; PE 18:0p/22:6 or 18:1p/22:5	Lipids	10544	18203	11673.1	22055.3	25796.5	21616	1.71864	0.781271	0.0238935	UP	6.63085e+07	5.61952e+07	5.83491e+07	2.2674e+07	2.20462e+07	2.58518e+07	0.390218	-1.35765	0.00036675	DOWN
Lp180	PC 36:6; PC 16:1/20:5	Lipids	2.57883e+06	2.3468e+06	2.28143e+06	3.34112e+06	3.83081e+06	2.90184e+06	1.39776	0.483121	0.0278953	UP	200482	546737	632374	180692	106030	138384	0.308138	-1.69835	0.0761405	DOWN
Lp181	PC 36:6; PC 14:0/22:6	Lipids	7.74005e+07	7.07635e+07	4.71333e+07	7.47232e+07	6.99994e+07	4.79313e+07	0.986465	-0.0196602	0.94655	DOWN	84970.7	73347.8	62161.8	54287.9	49253.7	47299.4	0.684147	-0.547621	0.0282706	DOWN
Lp182	PC 20:5/16:1	Lipids	3.5114e+06	3.39904e+06	3.4716e+06	5.59993e+06	6.16078e+06	4.83696e+06	1.59869	0.676891	0.00576518	UP	1.01657e+06	918752	733455	309041	199010	227319	0.275546	-1.85964	0.00195744	DOWN
Lp184	PC 36:5; PC 14:0/22:5 or 16:0/20:5 or 16:1/20:4	Lipids	154016	295691	152401	462565	386598	138439	1.64024	0.713906	0.302956	UP	233799	126886	109300	324084	468300	296053	2.3159	1.21157	0.0354642	UP
Lp185	PC 36:5; PC 18:2/18:3	Lipids	1.12365e+06	1.02782e+06	1.16111e+06	1.31957e+06	1.30033e+06	1.12615e+06	1.13085	0.177412	0.119669	UP	162304	216332	278452	317337	221301	277851	1.24259	0.313348	0.290115	UP
Lp186	PC 36:4; PC 18:1/18:3 or 18:2/18:2	Lipids	4.79679e+07	4.12219e+07	4.36699e+07	3.80703e+07	5.16563e+07	4.55941e+07	1.01852	0.0264791	0.861062	UP	54403.5	69091.4	84646.2	66456.7	98661.9	49554.6	1.03138	0.0445804	0.903383	UP
Lp187	PC 36:4; PC 16:0/20:4 or 16:1/20:3	Lipids	182040	351730	207551	481110	332587	179528	1.3398	0.422021	0.455964	UP	236156	387688	339020	308330	407003	404739	1.16327	0.218188	0.396607	UP
Lp188	PE 40:4e; PE 18:0e/22:4 or 20:0e/20:4	Lipids	67891.1	57501.9	78808.2	133059	141859	244801	2.54513	1.34774	0.0445706	UP	19963.3	31495.8	19115.8	60443.4	52380.9	79549.4	2.72581	1.44669	0.0106952	UP
Lp189	PC 36:3; PC 16:0/20:3 or 18:0/18:3 or 18:1/18:2	Lipids	450039	740894	908340	936823	683810	626691	1.07052	0.0983181	0.778913	UP	134834	136651	143562	239140	152685	219017	1.47174	0.557522	0.0677786	UP
Lp190	FA(C44H84NO8P)	Lipids	280473	574423	223924	564007	280816	360027	1.11682	0.159399	0.775275	UP	3.57627e+06	3.36651e+06	3.60378e+06	5.73088e+06	4.24447e+06	6.70993e+06	1.58206	0.661803	0.0468902	UP
Lp191	GPCho 36:2	Lipids	647288	908029	660745	1.14707e+06	1.22067e+06	953150	1.49856	0.583573	0.0340616	UP	96568.9	94805.8	87168.8	160439	154939	169956	1.7424	0.801074	0.000194336	UP
Lp193	PC 36:2; PC 18:0/18:2 or 18:1/18:1	Lipids	80775.1	77793.1	105285	136537	106590	137586	1.44289	0.528966	0.0436539	UP	69301.3	75118.1	95563.1	159066	147915	203533	2.1273	1.08902	0.00860855	UP
Lp194	GPCho 36:1	Lipids	364268	501020	444369	557806	741174	481275	1.35933	0.442896	0.144723	UP	206359	227918	173430	636446	583691	612766	3.01609	1.59268	4.95073e-05	UP
Lp195	FA(C44H86NO8P)	Lipids	57390.3	40591.5	40678.2	66447.3	72204.3	82407.5	1.59425	0.67288	0.0195398	UP	71995.4	62690.8	65023	90316.1	93099.7	101330	1.4258	0.511774	0.00281396	UP
Lp196	PC 36:1; PC 18:0/18:1	Lipids	160417	173875	189312	220397	250337	155132	1.19531	0.25738	0.309628	UP	129682	157790	157444	216376	266961	243675	1.63405	0.708448	0.00559735	UP
Lp197	PC 38:6p; PC 16:0p/22:6	Lipids	3.75204e+06	4.73125e+06	6.29081e+06	6.45533e+06	7.7392e+06	6.43855e+06	1.39657	0.481889	0.0845418	UP	37071.4	24449.8	27877.4	22427.6	16966.4	21665.2	0.682998	-0.550046	0.0844676	DOWN
Lp198	PC 37:6; PC 15:0/22:6	Lipids	80402.2	83290.7	82187.8	133084	170169	98624.8	1.63444	0.708798	0.0657004	UP	30822.4	24556.2	23642.3	11729.7	18177.1	19957.7	0.631029	-0.664221	0.0447309	DOWN
Lp199	PC 38:6e; PC 16:0e/22:6	Lipids	107985	62466.9	99049.2	154651	177577	129750	1.7142	0.777534	0.0307469	UP	178720	111538	148410	120839	154997	96478.9	0.848738	-0.236609	0.439521	DOWN
Lp200	PC 38:4p; PC 18:0p/20:4	Lipids	481964	432906	480031	533669	484579	548416	1.12314	0.167533	0.0846275	UP	15191.8	17850.8	13404.4	8755.33	9929.19	9879.17	0.614973	-0.701406	0.0114734	DOWN
Lp201	PE 40:5; PE 18:0/22:5	Lipids	69159.8	64840.3	117576	133680	118276	115453	1.46043	0.546394	0.0962714	UP	517715	519810	446295	345935	295028	293972	0.630087	-0.666377	0.00349345	DOWN
Lp202	PC 38:4e; PC 18:1e/20:3	Lipids	326022	191085	280518	304100	213549	186127	0.882339	-0.180594	0.588818	DOWN	44989.2	33111.9	54783.9	101773	130495	99274.7	2.49496	1.31902	0.00497676	UP
Lp203	PE 40:2; PE 18:1/22:1	Lipids	29243.6	26465.9	26328.5	51857.3	45576.3	24192.3	1.48256	0.568088	0.192433	UP	182129	166806	180383	338828	335978	343389	1.9236	0.943808	6.67639e-06	UP
Lp204	PE 40:2; PE 22:0/18:2	Lipids	40473.9	24072.8	26873.3	51029.7	25616.1	19817.7	1.05517	0.077473	0.884273	UP	1.18055e+06	1.13877e+06	1.12168e+06	2.19476e+06	2.59833e+06	2.79144e+06	2.20417	1.14023	0.00144432	UP
Lp205	PC 37:1; PC 18:0/19:1 or 19:0/18:1	Lipids	147296	194038	249896	205361	166791	76758.5	0.759282	-0.397292	0.38147	DOWN	991433	845112	1.00718e+06	1.16358e+06	1.58194e+06	1.7048e+06	1.56496	0.646126	0.0355931	UP
Lp206	PE 40:1; PE 22:0/18:1	Lipids	12142.4	12674.1	20273.1	32960.7	38266.9	33089.6	2.31355	1.21011	0.00332448	UP	13123.7	18772.3	17137.9	14579.8	15727.7	17227	0.969423	-0.0448013	0.799877	DOWN
Lp207	PC 38:7; PC 16:1/22:6 or 18:2/20:5	Lipids	535865	537029	451236	2.1807e+06	1.90844e+06	2.02433e+06	4.01112	2.004	5.30674e-05	UP	10269.2	12790.5	7640.08	1718.65	5977.6	2251.52	0.324034	-1.62578	0.0259074	DOWN
Lp208	PC 38:6; PC 16:0/22:6 or 18:2/20:4	Lipids	48485.1	73347.3	98057.6	108178	109504	78930	1.34891	0.431796	0.216541	UP	104411	119711	113340	135406	178640	223039	1.59154	0.670425	0.0606392	UP
Lp209	PC 38:5; PC 18:1/20:4	Lipids	344757	254485	381354	308113	364592	300304	0.992263	-0.0112052	0.955714	DOWN	36305.9	25923.9	40368.1	25371.2	18711.3	20363.6	0.628142	-0.670837	0.055185	DOWN
Lp210	Trihydroxyl PC 35:6 isomer	Lipids	1.65832e+06	2.09025e+06	2.63363e+06	2.12884e+06	2.25871e+06	2.21687e+06	1.03482	0.0493793	0.807593	UP	101901	124558	105017	218029	179930	232454	1.90184	0.927393	0.00441043	UP
Lp211	PC 38:2; PC 16:0/22:2	Lipids	908725	1.5202e+06	1.78059e+06	1.87087e+06	2.08269e+06	1.60898e+06	1.32142	0.402088	0.197923	UP	287135	189334	264420	117102	146702	52239.7	0.426573	-1.22913	0.0252406	DOWN
Lp212	PC 40:7e; PC 18:1e/22:6	Lipids	34310.6	25695.2	14772.8	37226.2	39130.4	29583.1	1.41671	0.502547	0.177851	UP	277304	295832	287647	332281	209317	297966	0.975349	-0.0360095	0.857798	DOWN
Lp213	PE 42:7; PE 20:1/22:6	Lipids	26198.4	19137	17422.1	20199.5	14229.9	6469.56	0.651698	-0.617726	0.203404	DOWN	2.75093e+06	2.54224e+06	2.69285e+06	1.97909e+06	1.39857e+06	1.77401e+06	0.645086	-0.632437	0.00642699	DOWN
Lp214	PC 39:6; PC 17:0/22:6	Lipids	167903	184186	223922	550519	577498	508559	2.84122	1.50651	0.000170905	UP	134279	136713	144665	222486	248494	293965	1.84033	0.879963	0.00528546	UP
Lp215	PC 40:5p; PC 18:0p/22:5	Lipids	38738.5	48172.7	51243.3	73406	55784	39777.2	1.22303	0.290462	0.379876	UP	126800	148548	166918	294624	245927	290033	1.87802	0.909211	0.00261035	UP
Lp216	PC 40:6e; PC 18:1e/22:5	Lipids	173964	156593	206575	631443	574331	576853	3.31879	1.73066	6.23701e-05	UP	231990	232175	252256	270274	335284	301647	1.2663	0.34062	0.0332326	UP
Lp217	Trihydroxyl PC 36:6 isomer2	Lipids	243559	273775	174023	393058	363325	249563	1.45503	0.541051	0.117807	UP	1013.29	882.814	229.613	576.108	724.986	573.324	0.881783	-0.181504	0.752091	DOWN
Lp218	PC 39:3; PC 19:0/20:3	Lipids	276012	324454	335406	1.3138e+06	1.34145e+06	1.56247e+06	4.50673	2.17208	0.000172058	UP	77688.8	85911.2	72301.1	110324	97594.4	119603	1.38838	0.473407	0.015245	UP
Lp219	Trihydroxyl PC 36:5 isomer	Lipids	2.40509e+06	2.53217e+06	2.95642e+06	1.0611e+07	1.14894e+07	1.20607e+07	4.32765	2.11359	4.23651e-05	UP	46041.1	46618.6	40148.3	107454	101434	121408	2.48701	1.31441	0.00046427	UP
Lp220	PC 40:7; PC 18:1/22:6	Lipids	206658	198229	163648	203627	217569	165524	1.03199	0.0454252	0.78087	UP	27062.9	36170.2	27614.5	33201.5	26412.5	29293.1	0.97864	-0.0311495	0.864066	DOWN
Lp221	PC 40:7; PC 20:3/20:4	Lipids	215424	193915	166763	243546	203609	194249	1.11335	0.154909	0.35143	UP	2672.27	3331.8	3916.2	10400.1	12673.6	15680.7	3.9066	1.96591	0.00361398	UP
Lp222	PC 41:6; PC 19:0/22:6	Lipids	417739	485030	426704	971030	856287	824379	1.99455	0.996061	0.000863993	UP	6465.4	4807	4965	5948.94	3831.87	8904.75	1.15077	0.202604	0.629197	UP
Lp223	5α-Cholestan-3-one	Lipids	11.8728	1524.81	1109.93	976.392	2742.04	542.196	1.60984	0.686919	0.542929	UP	4020.62	7409.71	6492.15	4078.93	8364.94	3200.84	0.872909	-0.196096	0.708314	DOWN
Lp224	Acylcarnitine 2:0	Lipids	355937	396524	369482	125113	102067	120350	0.309757	-1.69079	4.87087e-05	DOWN	2464.87	3698.85	2409.16	3773.3	5110.82	5075.05	1.62829	0.703362	0.0420276	UP
Lp225	Acylcarnitine 6:0	Lipids	114826	113158	112055	87359.6	106463	107517	0.886192	-0.174308	0.12232	DOWN	2786.42	2939.55	3408.62	4393.56	4773.35	8296.85	1.91183	0.934953	0.0916936	UP
Lp226	Acylcarnitine 10:0	Lipids	40087.5	37203.5	33463.4	25884.6	17700.5	19997.6	0.574087	-0.800659	0.00712783	DOWN	791796	756098	686605	654835	634351	697586	0.889135	-0.169525	0.0839026	DOWN
Lp227	Acylcarnitine 16:0	Lipids	4648.8	4634.29	5852.55	3266.01	4206.15	6476.13	0.921552	-0.117863	0.721564	DOWN	2.42562e+06	2.34626e+06	2.18508e+06	2.0043e+06	2.05629e+06	2.85772e+06	0.994443	-0.00803936	0.966119	DOWN
Lp228	Acylcarnitine 16:1	Lipids	2403.59	3915	4528.96	4787.86	6658.9	6499.79	1.65443	0.726336	0.0530519	UP	58455.4	47101.1	46125.3	514899	539688	539342	10.5084	3.39347	7.71894e-07	UP
Lp229	Acylcarnitine 18:0	Lipids	5287.79	3968.76	7186.12	5777.52	6525.33	3968.06	0.989554	-0.0151501	0.964334	DOWN	2.43456e+06	2.21101e+06	1.88783e+06	3.87825e+06	3.56039e+06	4.19324e+06	1.78037	0.832179	0.00216542	UP
Lp230	Acylcarnitine 18:1	Lipids	4029.98	2411.29	5107.12	3633.89	2274.82	2139.75	0.696933	-0.520907	0.272347	DOWN	3.00903e+07	2.70333e+07	2.57922e+07	3.22233e+07	3.17361e+07	3.72896e+07	1.22111	0.288188	0.0491085	UP
Lp231	Acylcarnitine 18:2	Lipids	4584.75	4148.49	3579.97	5496.14	2956.42	9061.93	1.42242	0.508343	0.388684	UP	12017	10125.6	12500.4	12247.8	10070.9	9280.42	0.912133	-0.132683	0.425779	DOWN
rnz19-n	Uracil	Nucleotide and its derivates	825022	868872	853594	1.11406e+06	1.08106e+06	1.14216e+06	1.31003	0.389597	0.000271437	UP	1.79345e+07	1.77297e+07	1.68069e+07	8.4963e+06	8.44802e+06	1.1364e+07	0.539504	-0.890295	0.00141483	DOWN
hsa024-n	L-Cysteine	Amino acids	4.15921e+06	4.56101e+06	4.48985e+06	2.81454e+06	2.55458e+06	2.50047e+06	0.595727	-0.747277	0.000346901	DOWN	91853.4	80511	103608	40684.9	47632	50375.1	0.502557	-0.992642	0.00324666	DOWN
mr249-n	L-Leucine	Amino acids	84734.6	128301	102363	479480	460580	518051	4.62308	2.20886	5.5572e-05	UP	4.96111e+06	4.86679e+06	4.4064e+06	2.47886e+06	2.63735e+06	3.47045e+06	0.603237	-0.729204	0.00589631	DOWN
hsl048-n	Capric acid (C10:0)	Lipids	18051.1	20768	43602.2	5164.18	9395.43	14881.9	0.357207	-1.48517	0.108569	DOWN	17305.9	23510.4	9415.41	17959.1	26877.1	14925.5	1.18972	0.250621	0.590039	UP
rnz015-n	2-Isopropylmalic acid	Organic acids and its derivates	8.43812e+06	8.4747e+06	8.35877e+06	4.42164e+06	4.62364e+06	4.73861e+06	0.54543	-0.874533	2.64312e-06	DOWN	62532.9	58005.4	94005	128447	65357.2	77243.1	1.26337	0.337274	0.448204	UP
hsl027-n	cis-10-Pentadecenoic acid (C15:1)	Lipids	49659.5	32058	35564.5	36614.6	57428	49278	1.22202	0.289265	0.344231	UP	58579.2	70998.2	75815.5	101524	104444	238742	2.16517	1.11448	0.154784	UP
mr693-n	Xanthosine	Nucleotide and its derivates	5.02218e+06	5.05081e+06	4.96422e+06	2.59518e+06	2.76609e+06	2.98229e+06	0.554861	-0.849802	4.14078e-05	DOWN	15901.9	12897.2	10129.9	33866	33982.3	11362.3	2.03474	1.02485	0.156275	UP
hsl082-n	Phytanic acid	Lipids	50235.4	83931.2	70324.1	117455	78572.5	92597.9	1.41144	0.497164	0.134904	UP	1.23488e+06	1.19407e+06	1.16995e+06	819839	891630	1.00728e+06	0.75544	-0.404612	0.00710005	DOWN
hsl424-n	LysoPA 16:1	Lipids	38114.9	23604.2	20445.7	23384.4	10551	8234.89	0.51324	-0.962294	0.137605	DOWN	1.55054e+07	1.52539e+07	1.53574e+07	1.18744e+07	1.23251e+07	1.45365e+07	0.839959	-0.251609	0.0407793	DOWN
hsl421-n	LysoPA 16:0	Lipids	319914	160505	172203	76990.8	106910	56402.4	0.368213	-1.44139	0.0615824	DOWN	46094.4	53316.1	32550.2	174853	228638	189200	4.49142	2.16717	0.000868603	UP
hsl425-n	LysoPA 18:1	Lipids	639879	547565	507612	182995	137702	143502	0.273855	-1.86852	0.000596876	DOWN	30869.9	24023.3	77514.1	21466.3	13913	14291.3	0.375135	-1.41452	0.179747	DOWN
hsl426-n	LysoPA 18:0	Lipids	25560.9	22349.2	10554.4	19906.6	24668.4	21441.6	1.12917	0.175267	0.625805	UP	154855	134024	133397	236992	181848	324483	1.76028	0.815804	0.0639356	UP
Ln001-n	Palmitaldehyde	Lipids	1.21376e+07	1.29095e+07	1.35657e+07	1.48497e+07	1.43728e+07	1.53542e+07	1.15445	0.207206	0.0165227	UP	52411.7	34323	22838.1	111870	215329	279168	5.53392	2.4683	0.0286879	UP
Ln004-n	9-HOTrE	Lipids	97359.3	126827	128102	134584	147244	209228	1.3939	0.479132	0.139775	UP	624801	621407	604615	1.54043e+06	1.72016e+06	2.39668e+06	3.05662	1.61194	0.00824362	UP
Ln005-n	13-HOTrE(r)	Lipids	32619.7	29572.2	49505.4	14022.8	17801.1	10131.5	0.375617	-1.41267	0.0241969	DOWN	12813.2	38371	13583.8	17815.3	28678.2	49927.9	1.48872	0.574074	0.450314	UP
Ln006-n	13-HOTrE	Lipids	138184	136617	189189	157418	134940	197921	1.05666	0.0795117	0.746081	UP	110876	91044.1	89434.2	99362.7	68542.2	195182	1.2462	0.317539	0.570566	UP
Ln007-n	9-KODE	Lipids	81959.2	146614	111005	115273	137101	62752	0.927992	-0.107815	0.792048	DOWN	31072.8	28716	59576.6	118616	101770	115005	2.80978	1.49046	0.00297121	UP
Ln008-n	9,10-EODE	Lipids	2.09997e+06	2.27015e+06	2.06288e+06	2.15542e+06	2.32389e+06	2.34653e+06	1.06107	0.0855143	0.210067	UP	16313.7	33695.7	33072.6	147592	156431	167406	5.67425	2.50443	8.86658e-05	UP
Ln009-n	12,13-EODE	Lipids	27610.1	52628.9	19645.4	26469.5	26962.7	23076.5	0.765974	-0.384633	0.479868	DOWN	11276.6	8468.95	10154	11285.3	15071.8	16249.9	1.425	0.510962	0.0679437	UP
Ln010-n	1-Eicosanol	Lipids	186868	171687	162721	126428	165248	134612	0.817778	-0.290218	0.0827907	DOWN	45630.1	708769	82093	24353.2	26233.4	63841	0.136795	-2.86992	0.32682	DOWN
Ln011-n	13-HpOTrE(r)	Lipids	53449.2	67367.3	66871.9	54558.9	72180.9	62921.6	1.01051	0.0150864	0.92795	UP	37681.1	19330.4	21367.5	31319.9	37717.4	24952.2	1.19917	0.262031	0.491423	UP
Ln012-n	9-HpOTrE	Lipids	72262.1	51553.2	72998.2	110815	123455	104308	1.7203	0.782657	0.00629491	UP	111868	91704	92493.5	87706.2	99414.3	112314	1.01138	0.0163237	0.913363	UP
Ln013-n	13-HPODE	Lipids	24953	11622.4	25995.1	11641.8	17120	16314	0.720399	-0.473131	0.302539	DOWN	51194.1	55360.9	59767.4	52739.1	46766.1	54586	0.926461	-0.110198	0.299084	DOWN
Ln015-n	8,15-DiHETE	Lipids	49269.8	31173.4	41212.6	25312.5	21653.7	27241.1	0.609977	-0.713173	0.044851	DOWN	1.55574e+06	1.49665e+06	1.55502e+06	964937	1.14203e+06	1.51392e+06	0.785883	-0.347614	0.113748	DOWN
Ln016-n	Lauric acid (C12:0)	Lipids	252485	194863	218639	141360	125219	122929	0.58486	-0.773838	0.00648075	DOWN	359508	255703	264220	229882	249841	253817	0.834107	-0.261696	0.226839	DOWN
Ln017-n	Myristoleic acid (C14:1)	Lipids	32868.3	38133.2	56615.9	33001	31740.6	35947.3	0.78899	-0.34192	0.286659	DOWN	1.01956e+07	7.06807e+06	8.85563e+06	4.99749e+06	5.00459e+06	5.44555e+06	0.591427	-0.757728	0.0179143	DOWN
Ln018-n	FFA 13:0 (Tridecanoic acid)	Lipids	645599	712065	811464	1.49242e+06	1.58744e+06	1.09079e+06	1.92273	0.943155	0.0139305	UP	2.92457e+07	3.18837e+07	2.65749e+07	1.52461e+07	1.43369e+07	1.63927e+07	0.524213	-0.931774	0.00106914	DOWN
Ln019-n	FFA 14:0 (Myristic acid)	Lipids	375576	377729	368980	201884	214928	286867	0.627005	-0.673451	0.00627683	DOWN	121618	168324	148271	127556	110997	94239.3	0.75943	-0.397012	0.10167	DOWN
Ln020-n	FFA 15:0 (Pentadecylic acid)	Lipids	8.61698e+06	8.25115e+06	6.14066e+06	5.1503e+06	4.21622e+06	5.91777e+06	0.664281	-0.590135	0.048151	DOWN	18053.9	23483.3	13905.6	5139.59	11110.9	5136.43	0.385748	-1.37427	0.0292324	DOWN
Ln021-n	FFA 16:1 (Palmitoleic acid, n–7)	Lipids	1.88804e+07	1.73796e+07	1.75035e+07	1.17951e+07	1.26905e+07	1.11583e+07	0.662975	-0.592973	0.000767836	DOWN	7.58678e+06	9.64865e+06	8.94818e+06	3.86193e+06	3.04347e+06	3.34661e+06	0.391543	-1.35276	0.00122745	DOWN
Ln022-n	Palmitic acid (C16:0)	Lipids	257861	228805	231078	154617	130689	129637	0.578122	-0.790553	0.00123662	DOWN	9.50523e+06	9.40569e+06	9.23109e+06	7.84901e+06	6.69549e+06	9.42726e+06	0.851814	-0.231389	0.155606	DOWN
Ln023-n	FFA 17:0 (Margaric acid)	Lipids	11396.4	9938.72	10539.1	6623.84	7211.68	10290.4	0.756911	-0.401804	0.10031	DOWN	80799.6	78826.6	89761.1	56948.4	54921.8	48489.5	0.643015	-0.637076	0.00215788	DOWN
Ln024-n	FFA 17:1 (cis-10-Heptadecanoic acid, n–7)	Lipids	3.80556e+06	4.19796e+06	4.09368e+06	1.77584e+06	1.30644e+06	1.72823e+06	0.397655	-1.33041	0.000214857	DOWN	80185.9	72203.3	82236.2	43965.6	50186.8	40626.3	0.574442	-0.799767	0.00131018	DOWN
Ln025-n	FFA 18:0 (Stearic acid)	Lipids	1.55877e+07	1.19973e+07	1.3753e+07	8.35069e+06	7.94454e+06	6.83043e+06	0.559428	-0.837975	0.00583121	DOWN	1.68162e+06	1.76329e+06	1.79568e+06	2.00077e+06	2.12593e+06	2.27906e+06	1.22233	0.289639	0.0112702	UP
Ln026-n	FFA 18:1 (Oleic acid, n–9 or cis-Vaccenic acid, n–7)	Lipids	187881	184772	194852	63577.8	53552.6	62733.6	0.316938	-1.65773	7.86259e-06	DOWN	1.59067e+06	1.23657e+06	1.50022e+06	3.28621e+06	3.43589e+06	4.45476e+06	2.58277	1.36892	0.00394483	UP
Ln027-n	FFA 18:1 (Elaidic acid, n–9 or trans-Vaccenic acid, n–7)	Lipids	219181	231620	158997	42752.7	45422.3	27046.7	0.18895	-2.40392	0.00205363	DOWN	13324.4	12136.7	11693.9	33084	23706.2	8713.01	1.76297	0.81801	0.2548	UP
Ln028-n	FFA 18:2 (Linoleic acid, n–6)	Lipids	5.76727e+06	5.69046e+06	4.79016e+06	2.52609e+06	2.25535e+06	2.44789e+06	0.44494	-1.16832	0.00074907	DOWN	121016	152649	128441	96245.4	83568.4	81797.3	0.650603	-0.620151	0.0114495	DOWN
Ln029-n	FFA 18:3 (α-Linolenic acid, n–3 or γ-Linolenic acid, n–6)	Lipids	2.89659e+06	4.07516e+06	4.1223e+06	2.94765e+06	3.26537e+06	3.10294e+06	0.839726	-0.25201	0.223016	DOWN	1127.81	1210.96	861.045	655.067	152.503	107.754	0.286056	-1.80563	0.0204912	DOWN
Ln030-n	FFA 18:4 (Stearidonic acid, n–3)	Lipids	15455.1	20118.4	20567	11840.6	22019.7	10648.3	0.792807	-0.334958	0.383077	DOWN	6135.73	5540.69	3914.34	1399.52	3570.74	3505.69	0.543652	-0.879244	0.0716658	DOWN
Ln031-n	Arachidic acid (C20:0)	Lipids	120020	191156	151303	169476	148701	117843	0.942787	-0.0849959	0.746576	DOWN	6950.92	6917.15	5391.15	4995.36	5355.04	9894.7	1.05119	0.072024	0.852582	UP
Ln032-n	cis-Gondoic acid (C20:1)	Lipids	6227.26	3785.77	3957.83	660.825	454.13	215.569	0.0952357	-3.39235	0.00614721	DOWN	9519.49	8180.07	9360.34	5681.6	5174.53	3821.76	0.542422	-0.882512	0.00408611	DOWN
Ln033-n	FFA 20:2 (cis-11-14-Eicosadienoic acid, n–6)	Lipids	7829.85	11243.4	4543.78	3783.78	2478.89	2909.99	0.388393	-1.36441	0.0710728	DOWN	427.476	230.42	256.52	185.57	190.75	148.004	0.573398	-0.802392	0.108956	DOWN
Ln034-n	FFA 20:3 (Dihomo-γ-linolenic acid, n–6 or Mead acid, n–9)	Lipids	6815.32	6445.15	11553	3521.16	10984.2	3955.2	0.743974	-0.426676	0.509111	DOWN	5429817	5.42549e+06	4.92191e+06	5.90357e+06	5.8214e+06	7.97735e+06	1.24878	0.320523	0.145543	UP
Ln035-n	FFA 20:5 (Eicosapentaenoic acid, n–3)	Lipids	11166.3	17962.5	9314.05	10045.2	6516.38	8026.16	0.639593	-0.644774	0.176917	DOWN	448704	511597	513132	675811	641696	976306	1.55678	0.638567	0.0651788	UP
Ln036-n	Docosanoic acid (C22:0)	Lipids	606.794	858.818	1055.98	147.984	135.522	150.614	0.172161	-2.53817	0.00588785	DOWN	6.59198e+06	6.44257e+06	6.20516e+06	5.41935e+06	5.45542e+06	6.42188e+06	0.899007	-0.153595	0.135462	DOWN
Ln039-n	Cholic acid; CA (Cholic acid)	Lipids	7.49377e+06	7.23516e+06	6.99662e+06	5.87757e+06	5.74504e+06	6.08367e+06	0.814997	-0.295133	0.00153442	DOWN	1.87529e+07	1.9913e+07	1.83271e+07	1.40181e+07	1.39866e+07	1.68421e+07	0.786882	-0.345781	0.0187058	DOWN
Ln040-n	Cholic acid; UDGA (Ursodeoxycholic acid)	Lipids	557617	598616	565534	551308	378275	394119	0.768805	-0.379311	0.0791349	DOWN	2.74228e+06	2.68636e+06	2.32622e+06	3.7753e+06	3.62755e+06	4.85089e+06	1.58014	0.660049	0.0211132	UP
Ln041-n	Cholic acid; GCDCA (Glycochenodeoxycholate)	Lipids	6.4685e+06	6.6493e+06	6.45633e+06	6.14352e+06	6.12931e+06	6.08333e+06	0.937776	-0.092685	0.0033464	DOWN	1.67839e+06	1.37248e+06	1.43969e+06	1.63658e+06	1.73059e+06	2.40734e+06	1.28592	0.362805	0.174975	UP
Ln042-n	Cholic acid; GDCA (Glycodeoxycholate)	Lipids	1.97133e+07	1.98615e+07	2.05969e+07	1.55061e+07	1.66821e+07	1.65384e+07	0.809794	-0.304373	0.00115634	DOWN	658451	472787	544408	509881	457095	532641	0.894949	-0.160122	0.372674	DOWN
Ln043-n	Cholic acid; LCA (Lithocholic acid)	Lipids	1.01122e+06	1.06819e+06	867304	1.79118e+06	1.69157e+06	1.77965e+06	1.78585	0.836614	0.000334565	UP	427335	359291	353063	892740	856089	1.06233e+06	2.4666	1.30252	0.00119743	UP
Ln044-n	Cholic acid; TCA (Taurocholate)	Lipids	2.09085e+06	1.87195e+06	1.91632e+06	1.59029e+06	1.68379e+06	1.67844e+06	0.842391	-0.247439	0.0135861	DOWN	1.11047e+07	1.05241e+07	1.10096e+07	2.88537e+07	3.23177e+07	3.44356e+07	2.92928	1.55055	0.000213175	UP
Ln045-n	Cholic acid; TCDCA (Taurochenodeoxycholate)	Lipids	725798	608885	907023	552611	484136	478440	0.675908	-0.565101	0.054518	DOWN	1.92315e+07	1.85967e+07	1.90195e+07	5.12072e+07	5.40665e+07	5.94182e+07	2.89708	1.5346	0.000118364	UP
Ln047-n	LysoPE 14:0 (2n isomer)	Lipids	259728	290545	291648	838304	863822	967577	3.17096	1.66492	0.000118176	UP	16308.4	15316	16079.5	15300.7	12611.6	18452.7	0.971932	-0.0410722	0.807461	DOWN
Ln048-n	LysoPE 16:0	Lipids	8.66507e+06	8.85363e+06	8.00954e+06	2.85361e+07	3.01584e+07	2.69744e+07	3.35585	1.74668	3.03268e-05	UP	1.87248e+06	1.97961e+06	1.45732e+06	3.62102e+06	3.44564e+06	3.94655e+06	2.07428	1.05261	0.000928364	UP
Ln049-n	LysoPE 16:0 (2n isomer)	Lipids	1.51327e+07	1.62886e+07	1.40687e+07	4.70366e+07	4.8425e+07	4.47073e+07	3.08131	1.62354	1.50773e-05	UP	1.6956e+06	1.92738e+06	1.6728e+06	3.1171e+06	3.81249e+06	3.74768e+06	2.01618	1.01163	0.00161334	UP
Ln050-n	LysoPE 18:3	Lipids	44623.3	54912.6	30859.5	22254.8	26669	23794.1	0.557673	-0.84251	0.0533744	DOWN	4192.54	4728.96	7116.34	3998.31	1956.76	6546.56	0.779509	-0.359363	0.502972	DOWN
Ln051-n	LysoPE 18:1	Lipids	3.54584e+06	4.02782e+06	3.35461e+06	5.37738e+06	5.24867e+06	5.04548e+06	1.43404	0.52008	0.0020675	UP	4290.54	3587.89	3110.12	5353.1	5807.62	3785.18	1.36013	0.443749	0.133425	UP
Ln052-n	LysoPE 18:1 (2n isomer)	Lipids	3.29546e+06	4.16675e+06	3.06759e+06	4.73108e+06	4.83571e+06	4.77167e+06	1.3617	0.445412	0.0195212	UP	2365.93	2077.12	1431.37	373.212	233.295	395.164	0.170514	-2.55204	0.00444264	DOWN
Ln053-n	LysoPS 22:6 (2n isomer)	Lipids	10379.5	17694.1	7170.1	5884.79	3355.92	5401.36	0.415451	-1.26725	0.0990974	DOWN	3294.3	2224.77	1935.46	497.689	501.917	657.514	0.222297	-2.16944	0.00974268	DOWN
Ln054-n	LysoPS 22:6	Lipids	8317.61	11515.4	7527.13	2175.9	3563.18	4215.89	0.363849	-1.45859	0.0129758	DOWN	2383.88	2513.03	840.16	771.821	163.504	773.803	0.29791	-1.74705	0.0796307	DOWN
Ln055-n	PC (14:0/20:2)	Lipids	3490.08	7601.93	7024.05	570.394	424.923	619.934	0.0891613	-3.48744	0.0128952	DOWN	1734.51	2388.4	1760.78	439.954	90.3268	442.063	0.165261	-2.59718	0.00255268	DOWN
Ln056-n	PC (14:1/20:1)	Lipids	4137.95	6254.85	7578.78	1476.31	427.225	262.891	0.120547	-3.05233	0.00795236	DOWN	152890	185985	161988	290264	272770	337600	1.79816	0.846525	0.0035867	UP
Ln057-n	PC (16:0/18:2)	Lipids	7516.28	6292.16	4279.18	566.352	329.231	800.674	0.0937799	-3.41458	0.00459144	DOWN	53495	53716.5	79123.5	141984	168451	174836	2.60429	1.38089	0.00163657	UP
Ln058-n	PC (16:1/18:1)	Lipids	4347.05	4234.8	6552.55	885.18	498.971	311.393	0.112033	-3.15801	0.00441333	DOWN	1629.93	1496.13	1156.15	1949.97	2124.65	1869.26	1.38804	0.473053	0.0257223	UP
HSH015-n	Resveratrol	Hydroxycinnamoyl derivatives	360409	380930	302104	244522	285661	301146	0.796717	-0.32786	0.0715692	DOWN	2.71212e+07	2.62415e+07	2.7502e+07	1.75241e+07	1.61819e+07	2.20523e+07	0.689524	-0.536327	0.0099424	DOWN

## Sheet: Sheet4
Table S4. The content of cold-related DAMs in hpl1-1 at 24 and 48 hours of cold treatment.
			24 hours of Normal Condition			24 hours of Cold Condition							48 hours of Normal Condition			48 hours of Cold Condition
ID	NAME	CLASS	hpl1-1	hpl1-1	hpl1-1	hpl1-1	hpl1-1	hpl1-1	Fold Change(FC, Cold/Normal)	log2FC	Cold/Normal-p	Common trend	hpl1-1	hpl1-1	hpl1-1	hpl1-1	hpl1-1	hpl1-1	Fold Change(FC, Cold/Normal)	log2FC	Cold/Normal-p	Common trend
rpz001	L-Glycine	Amino acids	9663.08	13888.7	9200.84	17231	19593.6	26240.4	1.92549	0.945228	0.0305455	UP	21306.8	30866.7	28511.9	11510.2	14533.3	11257.5	0.462303	-1.11309	0.00915408	DOWN
mr237	L-Alanine	Amino acids	1.88445e+06	1.89445e+06	1.8807e+06	5.70837e+06	5.73366e+06	5.7932e+06	3.04531	1.60659	1.13974e-08	UP	2.63066e+06	2.71209e+06	2.71906e+06	6.32865e+06	6.28811e+06	6.29886e+06	2.34633	1.2304	3.17362e-08	UP
mr240	L-Serine	Amino acids	3.94747e+06	3.75772e+06	3.71463e+06	1.4011e+06	1.60211e+06	1.68306e+06	0.410364	-1.28503	3.42945e-05	DOWN	3.59816e+06	3.68906e+06	3.79256e+06	1.63291e+06	1.71749e+06	1.6832e+06	0.454305	-1.13827	5.10156e-06	DOWN
mr241	L-Proline	Amino acids	1.47391e+07	1.53469e+07	1.62416e+07	6.03393e+07	6.69295e+07	6.17963e+07	4.08105	2.02894	2.0256e-05	UP	1.31348e+07	1.32667e+07	1.34894e+07	9.60533e+07	9.4681e+07	9.82823e+07	7.24516	2.85702	1.55815e-07	UP
mr243	L-Valine	Amino acids	1.69687e+07	1.75814e+07	1.849e+07	5.32739e+07	58707568	5.43395e+07	3.13576	1.64881	2.54813e-05	UP	1.20922e+07	1.21805e+07	1.21593e+07	66093506	6.54879e+07	6.73471e+07	5.46026	2.44897	6.2872e-08	UP
mr244	L-Threonine	Amino acids	3.13976e+06	3.28258e+06	3.30049e+06	3.45033e+06	3.73184e+06	3.72943e+06	1.12227	0.166415	0.0203871	UP	3.71697e+06	3.72287e+06	3.54685e+06	3.64172e+06	3.5979e+06	3.67987e+06	0.993883	-0.00885205	0.737683	DOWN
mr246	Benzamidine	Others	9.39466e+06	9.91252e+06	9.91688e+06	3.1112e+07	3.17134e+07	3.2211e+07	3.25199	1.70132	4.43756e-07	UP	7.01261e+06	7.18933e+06	7.03058e+06	3.22182e+07	3.41755e+07	3.41346e+07	4.73464	2.24325	2.16109e-06	UP
mr248	Cycloleucine(1-Amino-1-cyclopentanecarboxylic acid)	Amino acid derivatives	28259.8	26653.9	31188.5	38316.1	39451.2	36045.3	1.32183	0.402537	0.00513931	UP	31104.7	31396.5	23677.8	40642.8	45793.3	45653.3	1.53273	0.616106	0.00732262	UP
mr172	Homoproline	Amino acid derivatives	1.70289e+06	1.78046e+06	1.85948e+06	1.69021e+06	1.76587e+06	1.69698e+06	0.964481	-0.052176	0.284728	DOWN	1.48119e+06	1.46919e+06	1.43479e+06	1.89673e+06	1.89012e+06	1.98884e+06	1.3171	0.397363	0.000182951	UP
mr800	Agmatine	Polyamines	222322	353610	345551	572751	529271	622436	1.8714	0.904115	0.00599674	UP	592875	914097	691774	1.17306e+06	864563	1.09152e+06	1.42315	0.509087	0.0792308	UP
mr250	L-Isoleucine	Amino acids	5.54347e+07	5.80385e+07	5.94072e+07	2.9124e+08	2.9755e+08	2.96527e+08	5.12098	2.35642	5.06059e-08	UP	2.82216e+07	2.88887e+07	2.81915e+07	3.1045e+08	3.22193e+08	3.38303e+08	11.3825	3.50874	3.34466e-06	UP
mr173	L-Asparagine	Amino acids	3.99181e+06	4.04228e+06	4.03118e+06	6.84665e+06	6.87862e+06	6.66e+06	1.68958	0.756667	2.40687e-06	UP	3.0894e+06	3.12236e+06	3.0372e+06	5.75867e+06	5.81604e+06	5.99666e+06	1.89982	0.925862	3.34036e-06	UP
mr176	beta-Homothreonine	Amino acid derivatives	6.56966e+06	6.47242e+06	6.58977e+06	8.31018e+06	8.79963e+06	8.33932e+06	1.29632	0.37442	0.000283266	UP	5.7181e+06	5.43747e+06	5.42902e+06	8.37254e+06	8.36821e+06	9.05597e+06	1.55546	0.637344	0.000242572	UP
mr1327	L-Aspartic acid	Amino acids	1.47572e+06	1.52503e+06	1.61479e+06	2.11e+06	2.24117e+06	1.99618e+06	1.37521	0.459655	0.00211201	UP	1.37541e+06	1.37689e+06	1.18394e+06	1.94999e+06	1.87863e+06	2.07051e+06	1.49867	0.583682	0.00153864	UP
mr802	1-Methylnicotinamide	Vitamins	754878	757170	721986	538176	560949	588766	0.755535	-0.404429	0.000601166	DOWN	715188	586075	614506	594368	586690	624361	0.942399	-0.0855898	0.418483	DOWN
mr1446	L-Tyramine	Amino acids	485721	506536	545950	355350	420234	343728	0.727673	-0.458638	0.00923231	DOWN	459948	481468	405633	467000	475226	514768	1.08162	0.113192	0.245531	UP
mr179	4-Methyl-5-thiazoleethanol	Vitamins	36417.9	31542.5	32745.1	41884.8	50686.6	44297.3	1.3591	0.442649	0.0160233	UP	58390.4	58090.6	63699.5	47875	52036.5	46474.6	0.812441	-0.299665	0.0103556	DOWN
mr180	beta-Homoisoleucine	Amino acid derivatives	5.80777e+06	6.05646e+06	6.22089e+06	4.96816e+06	5.41348e+06	4.88819e+06	0.844332	-0.244118	0.00982415	DOWN	5.4174e+06	5.34584e+06	5.46241e+06	5.68304e+06	5.72183e+06	5.99545e+06	1.0724	0.100838	0.0196916	UP
mr648	Carbachol	Vitamins	130934	144333	138104	131903	140592	124293	0.959883	-0.0590697	0.415782	DOWN	126735	142070	139155	147290	130211	167490	1.09077	0.125349	0.352947	UP
rpz005	4(3)-Quinazolinedione	Alkaloids	4.03946e+06	4.03471e+06	4.26947e+06	2.54465e+06	2.62039e+06	2.27993e+06	0.603142	-0.72943	0.000224617	DOWN	7.76986e+06	7.50794e+06	7.77953e+06	2.88365e+06	3.04022e+06	2.91955e+06	0.383541	-1.38255	1.22465e-06	DOWN
rpz006	L-Glutamine	Amino acids	1.30415e+06	1.36686e+06	1.31286e+06	3.29635e+06	3.4594e+06	3.12436e+06	2.48003	1.31036	3.7521e-05	UP	53990.2	50673.9	55626.6	249657	232641	233181	4.46363	2.15822	5.63712e-06	UP
mr181	L-Lysine	Amino acids	52183.2	51586.7	50046.4	227741	224216	248592	4.55445	2.18728	1.8246e-05	UP	2.49845e+06	2.4535e+06	2.47317e+06	1.61455e+06	1.62341e+06	1.71054e+06	0.666454	-0.585423	1.56698e-05	DOWN
mr257	L-Glutamic acid	Amino acids	2.20735e+06	2.38811e+06	2.37358e+06	2.52901e+06	2.84721e+06	2.62655e+06	1.14833	0.199538	0.0356325	UP	40867.2	29089.2	81227	28218.7	18529.8	28141.8	0.49536	-1.01345	0.189599	DOWN
mr494	L-Methionine	Amino acids	1.84377e+06	1.88683e+06	1.83327e+06	1.34875e+06	1.58153e+06	1.48199e+06	0.793021	-0.334569	0.00521867	DOWN	2.75653e+06	2.79437e+06	3.22203e+06	5.58157e+06	6.35101e+06	6.67451e+06	2.12097	1.08472	0.000780006	UP
mr1277	(-)-trans-Carveol	Others	52741.4	79890.2	36206.2	48940.7	23640.9	50472.7	0.728831	-0.456344	0.378404	DOWN	2954.64	3066.9	3308.03	8499.27	5317.4	5817.67	2.10453	1.0735	0.0258665	UP
mr259	L-Histidine	Amino acids	3.29914e+06	3.18546e+06	3.11794e+06	1.05612e+07	1.1909e+07	1.13725e+07	3.52435	1.81736	3.38344e-05	UP	2.51755e+06	2.40831e+06	2.47597e+06	6.90398e+06	6.82384e+06	6.84833e+06	2.77987	1.47502	4.00305e-08	UP
mr651	N-Tigloylglycine	Amino acid derivatives	2137.3	5200.71	4390.38	5763.42	4056.67	3166.89	1.10731	0.14706	0.742578	UP	2.80818e+08	2.87196e+08	2.79031e+08	1012834937	1075738368	1053753599	3.70975	1.89132	2.08605e-06	UP
mr653	Tryptamine	Amino acids	2.58324e+06	2.71369e+06	2.79837e+06	3.6522e+06	3.6462e+06	3.7353e+06	1.36298	0.446761	0.000141858	UP	365588	355039	337268	425831	458758	437637	1.24987	0.321772	0.00226017	UP
mr262	L-Phenylalanine	Amino acids	4.13301e+08	4.12272e+08	4.14978e+08	9.76261e+08	9.78816e+08	9.62698e+08	2.352	1.23389	4.03405e-08	UP	7.19979e+06	6.56878e+06	6.74637e+06	1.65991e+07	1.75577e+07	1.89059e+07	2.58653	1.37102	9.83139e-05	UP
hsa026	L-theanine	Amino acids	436813	376368	410552	584256	587753	578078	1.43012	0.516138	0.00058477	UP	14921.6	10841.3	8543.04	7002.76	6188.18	5269.22	0.538104	-0.894044	0.0521684	DOWN
mr263	L-Arginine	Amino acids	3.38508e+06	3.34048e+06	3.43823e+06	1.72519e+07	1.72492e+07	1.75157e+07	5.11785	2.35554	1.17379e-08	UP	2.76675e+06	2.74599e+06	2.66625e+06	6.95748e+06	6.88232e+06	6.58611e+06	2.49736	1.32041	4.08475e-06	UP
mr661	Coniferyl aldehyde	Polyphenol	4344.95	6762.09	13305.7	5858.83	4743.48	9237.34	0.812678	-0.299245	0.637918	DOWN	4.57424e+07	3.96583e+07	4.5472e+07	2.11277e+08	2.14778e+08	2.20913e+08	4.94349	2.30553	9.62546e-07	UP
rpz007	Dihydroactinidiolide	Terpenoids	2.23054e+06	2.33623e+06	2.33557e+06	2.16275e+06	1.99898e+06	2.15338e+06	0.914922	-0.128279	0.0371186	DOWN	1.78687e+08	1.79226e+08	1.867e+08	5.30453e+08	5.50195e+08	5.50936e+08	2.99586	1.58297	9.2736e-07	UP
mr268	L-Tyrosine	Amino acids	4.735e+07	4.99264e+07	5.27834e+07	1.65657e+08	1.76338e+08	170713920	3.4167	1.7726	4.00995e-06	UP	170654	138542	169807	171362	154534	178365	1.05273	0.0741305	0.544065	UP
rpz009	3-Indoleacrylic acid	Amino acid derivatives	2.16014e+08	220270085	2.26238e+08	5.84225e+08	6.00819e+08	5.95038e+08	2.68682	1.4259	3.2742e-07	UP	227266	262631	305399	124513	125037	138377	0.487777	-1.03571	0.00414503	DOWN
mr773	2,6-Diaminopimelic acid	Others	127484	159022	142018	153852	223527	193779	1.33285	0.414516	0.0983335	UP	69826.3	57120.1	55828.2	93048.9	71426.7	78381.6	1.32872	0.410042	0.0617461	UP
rpz010	3,4-Dehydro-Beta-ionone	Terpenoids	169139	159364	147032	93551.2	80902.8	120168	0.619558	-0.69069	0.0103295	DOWN	2399.79	3464.7	3953.3	3891.01	3734.47	7827.22	1.57395	0.654389	0.255146	UP
mr667	5-Hydroxy-IAA	Others	74681.3	83479.2	66947.5	61724.4	65996.9	50560	0.791981	-0.336463	0.0782099	DOWN	976876	1.01862e+06	899570	1.239e+06	1.25483e+06	1.19836e+06	1.27534	0.350883	0.00236034	UP
mr876	N-Acetyltryptamine	Amino acid derivatives	3832.64	2400.4	3560.17	3459.85	2513.51	3871.37	1.00526	0.00757088	0.978365	UP	8843.24	8884.66	5733.15	7437.85	6021.81	8739.74	0.946224	-0.0797466	0.763541	DOWN
mr817	Spermine	Polyamines	1.16395e+06	1.15225e+06	1.20192e+06	1.08442e+06	1.1078e+06	1.10904e+06	0.938358	-0.0917899	0.0131294	DOWN	83695687	8.82589e+07	8.72738e+07	2.93988e+08	2.86624e+08	2.84881e+08	3.33872	1.7393	3.38707e-07	UP
mr1631	4-Hydroxy-6-methylquinoline-3-carboxylic acid	Terpenoids	8211.54	7878.63	8472.7	8489.22	10047.1	10800.1	1.19434	0.256212	0.0859953	UP	2.32572e+06	2.23387e+06	2.58713e+06	1.499e+06	1.94444e+06	1.56681e+06	0.701056	-0.512398	0.0150425	DOWN
mr279	L-Tryptophan	Amino acids	1.12274e+08	1.12719e+08	1.09012e+08	2.97668e+08	3.09592e+08	3.03928e+08	2.72806	1.44788	7.64023e-07	UP	28499.1	42808.4	29430.8	36829.9	39338.9	43822.6	1.19112	0.25232	0.273038	UP
mr673	Xanthurenic acid	Amino acid derivatives	2.26003e+06	2.03719e+06	1.77108e+06	2.0907e+06	2.18577e+06	2.08958e+06	1.04907	0.0691057	0.530953	UP	2.08019e+06	2.1838e+06	2.21946e+06	1.87086e+06	2.01546e+06	1.95741e+06	0.901331	-0.149871	0.0227683	DOWN
mr676	Nicotinoylcholine	Vitamins derivative	19598.3	22100.8	18349.2	20321.9	25750.4	18781.5	1.08003	0.111066	0.538466	UP	846200	802277	770665	1.17726e+06	1.07352e+06	959970	1.32723	0.408415	0.0165335	UP
rpz012	Hydroxy-β-ionone	Terpenoids	2.28984e+06	2.35603e+06	2.4556e+06	2.06862e+06	2.07215e+06	2.04237e+06	0.870684	-0.19978	0.00336748	DOWN	163713	144017	148752	124421	141935	156448	0.926224	-0.110567	0.365111	DOWN
mr282	Phosphocreatine	Others	1.03509e+06	1.09416e+06	1.07215e+06	611637	659476	634724	0.595314	-0.748278	4.03658e-05	DOWN	883272	871482	841451	1.31793e+06	1.43282e+06	1.25242e+06	1.54193	0.624737	0.000979406	UP
mr609	Vanillactic acid	Polyphenol	142465	140283	129528	145648	136285	134971	1.01123	0.0161063	0.782428	UP	1.17814e+06	1.14732e+06	1.16273e+06	1.28241e+06	1.31528e+06	1.31994e+06	1.12311	0.167504	0.000637155	UP
mr882	Lycoperodine	Others	925080	943139	922671	1.11277e+06	1.3277e+06	1.56698e+06	1.43591	0.521963	0.0366607	UP	2858.61	6578.94	13953	6785.03	19696.4	2009.05	1.21803	0.284555	0.797761	UP
mr678	5-Methoxy-N,N-dimethyltryptamine	Others	1.26472e+06	1.32308e+06	1.21066e+06	1.10658e+06	1.01059e+06	1.14699e+06	0.859339	-0.218701	0.0264384	DOWN	2.01409e+07	1.93881e+07	1.92603e+07	1.75895e+07	1.9193e+07	1.68463e+07	0.912222	-0.132543	0.0821215	DOWN
mr286	3,11-Eudesmadien-2-one	Terpenoids	12739	8248.67	17407	3233.3	38891.2	25144.1	1.75203	0.809029	0.419815	UP	2.08669e+06	2.14103e+06	2.13125e+06	2.87124e+06	3.30222e+06	2.87932e+06	1.42363	0.509571	0.00331066	UP
mr287	Pantothenic acid (Vitamine B5)	Vitamins	2.05389e+07	2.12086e+07	1.99258e+07	2.16596e+07	2.18351e+07	2.1284e+07	1.05035	0.0708728	0.0627108	UP	2.15321e+06	1.99452e+06	2.04818e+06	3.7871e+06	3.7147e+06	4.01173e+06	1.85825	0.893942	6.15018e-05	UP
mr610	4,7,10-Trioxa-1,13-tridecanediamine	Others	2.27973e+06	2.35848e+06	2.3842e+06	2.49564e+06	2.20983e+06	2.27599e+06	0.994169	-0.0084377	0.889131	DOWN	16961.7	14067.8	8210.67	3882.97	5741.94	5295.33	0.380229	-1.39506	0.0370269	DOWN
mr738	N-Hydroxy-L-tryptophan	Amino acid derivatives	2.13167e+06	2.20688e+06	2.4134e+06	2.05109e+06	2.34386e+06	2.11891e+06	0.964738	-0.0517907	0.551318	DOWN	53373.4	60123.9	66774.6	87867.4	88140.2	118385	1.63305	0.707567	0.024697	UP
mr200	Cystathionine	Amino acid derivatives	7265.13	3932.35	6225.03	3252.98	4105.28	6002.86	0.766888	-0.382912	0.348717	DOWN	8932.61	3883.21	14821.5	7795.4	8682.97	11120.2	0.998599	-0.00202196	0.997079	DOWN
mr885	Ergothioneine	Amino acid derivatives	76792.1	69717.4	73988.1	64866.8	53146.4	60983	0.811783	-0.300835	0.0261397	DOWN	618379	619216	664214	553260	631468	530243	0.901757	-0.149189	0.142458	DOWN
mr495	Dodecyl (dimethyl) amine oxide	Others	8046.21	10795.8	7954.05	9245.2	7825.18	3766.9	0.777625	-0.362854	0.352069	DOWN	12648.8	8155.99	8284.7	7167.13	6059.82	8549.07	0.748586	-0.41776	0.21199	DOWN
mr682	Cinnamoyl choline	Vitamins derivative	634504	623540	605296	490066	493971	466782	0.778612	-0.361023	0.000333682	DOWN	3.79981e+07	3.80118e+07	3.80772e+07	3.04735e+07	3.13534e+07	3.01231e+07	0.805962	-0.311216	3.60226e-05	DOWN
mr297	Polygodial	Polyphenol	7892.06	7417.52	5771.79	11900.6	8919.01	9182.66	1.42317	0.509103	0.0608529	UP	11211.4	7880.44	7268.07	6365.52	12654.3	10588.9	1.12325	0.16768	0.651138	UP
mr014	N-p-Coumaroylputrescine	Phenolamine	2.8269e+07	2.83833e+07	2.63472e+07	2.23385e+07	2.30021e+07	2.19618e+07	0.810877	-0.302445	0.00197633	DOWN	458775	452426	476071	472030	490696	487130	1.04511	0.063659	0.0834222	UP
mr112	Lysine butyrate	Amino acid derivatives	14780	11784.1	13061.9	9974.24	11234.8	13529.9	0.876669	-0.189896	0.295638	DOWN	364839	382209	285472	288138	241883	423613	0.923598	-0.114663	0.693879	DOWN
rpz014	D-Biotin	Vitamins	528385	557957	584591	490149	569537	525160	0.948479	-0.0763118	0.365311	DOWN	36559.7	32327.8	19363.9	41102.2	28247.2	35310.8	1.18593	0.246021	0.438935	UP
rpz015	Pyridoxal phosphate (PLP)	Vitamins derivative	425326	407690	442899	435780	495948	467626	1.09675	0.133228	0.110476	UP	21380.4	26840.6	23208.6	35459.3	32647.8	45757.5	1.59408	0.672726	0.0301374	UP
mr1004	N-Caffeoylputrescine	Phenolamine	19993.7	19529	33409.9	21278.2	31802.8	23825.2	1.05448	0.0765376	0.822996	UP	1700.29	2665.58	2550.36	3383.55	1961.48	2014.42	1.06408	0.0896112	0.80364	UP
mr1191	p-Coumaroyl-2-hydroxyputrescine	Phenolamine	26449	20486.9	33322.8	13098	14557.7	19494.4	0.587476	-0.767398	0.0576839	DOWN	1.13153e+06	1.18325e+06	1.1715e+06	1.69424e+06	1.64813e+06	1.60535e+06	1.4192	0.505079	8.48641e-05	UP
mr685	Muramic acid	Carbohydrates	1506.14	2021.74	3432.57	1830.61	1475.98	1573.03	0.701051	-0.512408	0.301683	DOWN	2.40774e+07	2.48728e+07	2.44265e+07	2.3222e+07	2.3749e+07	2.22589e+07	0.943487	-0.0839259	0.0486916	DOWN
mr306	Nicotinate riboside	Nicotinic acid derivatives	980781	997865	1.17989e+06	1.14097e+06	1.41135e+06	1.16854e+06	1.17803	0.236379	0.154552	UP	21308.2	14653.9	13307.3	4903.21	12346.3	11073.4	0.574858	-0.798723	0.10748	DOWN
mr311	Thiamine (Vitamin B1)	Vitamins	164618	173991	196703	207997	188865	178266	1.07438	0.103502	0.361704	UP	46955.4	51079	42940.2	16515.8	23365.6	13687.5	0.37999	-1.39597	0.00142259	DOWN
mr896	N-Benzoyltryptamine	Amino acid derivatives	2877.44	2342.57	2734.2	2191.67	2963.78	2225.19	0.927892	-0.107972	0.556575	DOWN	425292	447552	435130	345339	367524	345183	0.808921	-0.30593	0.00106089	DOWN
mr496	N-Feruloyl putrescine	Phenolamine	2.93397e+07	2.994e+07	2.98668e+07	1.88773e+07	1.97245e+07	1.86339e+07	0.64204	-0.639264	9.76986e-06	DOWN	48038.5	102110	75419.9	22863.7	40633.1	48997.4	0.498715	-1.00371	0.0963248	DOWN
mr206	Homocystine	Amino acid derivatives	15386.6	15611	12465.3	15055.8	10027	15430.8	0.932142	-0.101379	0.651213	DOWN	11822.4	15592.6	11143.1	105085	101821	38429.6	6.36276	2.66965	0.0338383	UP
mr050	Apigenin	Flavonoids	46243.6	23132.6	30429.5	31812	36486.9	33413.9	1.01911	0.027308	0.93159	UP	113634	123643	108770	183941	193751	186871	1.63146	0.706165	0.000157152	UP
mr1263	Naringenin	Flavonoids	205982	172031	198803	312059	332583	290727	1.62161	0.697426	0.00167565	UP	225668	210523	214203	471987	495680	462381	2.19874	1.13668	1.8322e-05	UP
hsl015	16-Hydroxyhexadecanoic acid	Lipids	45616.8	33229.7	45969.5	8913.06	14443.6	10059.9	0.267727	-1.90117	0.00251507	DOWN	30281.9	20544.7	35564.9	25937.7	19421.9	16127.7	0.711727	-0.490603	0.189604	DOWN
mr1283	Apo-13-zeaxanthinone	Carotenoid	14156.8	5843.16	21651.6	32486.7	19552.5	25050.6	1.85082	0.888168	0.116134	UP	167141	201531	184708	161977	173639	147660	0.873316	-0.195425	0.133754	DOWN
mr900	Gamma-glutamyl Glutamine	Amino acid derivatives	69573.9	79158.5	90829.5	126311	179486	155730	1.92654	0.946015	0.0110972	UP	88549.9	86663.8	85166.5	86619.4	78487.6	69367.5	0.900508	-0.151189	0.164263	DOWN
mr208	Saccharopine	Amino acid derivatives	194301	229035	184977	567502	711789	641107	3.15692	1.65852	0.00056312	UP	115825	109302	115006	204469	213235	225108	1.88989	0.9183	9.01557e-05	UP
mr1010	N-p-Coumaroylagmatine	Phenolamine	30002.9	10602.6	25943.8	18111.6	28382.1	14202.8	0.912055	-0.132808	0.801567	DOWN	32596.3	26845.8	24728.4	63214.1	60963.8	55725.4	2.13737	1.09583	0.000590496	UP
mr209	4beta-Hydroxy-11-O-(2'-pyrolylcarboxy)epilupinine	Alkaloids	131246	136947	136926	183664	184123	198747	1.39844	0.483819	0.000531472	UP	12470.5	15910.7	13783.9	8260.19	10171.5	15398.6	0.802326	-0.317739	0.303863	DOWN
mr740	Feruloyl putrescine derivative	Phenolamine	66117.9	82601.3	82698.2	76599.5	64217.8	64340	0.886525	-0.173766	0.271773	DOWN	2542.88	6063.62	3105.01	3437.35	2797.7	4521.85	0.91849	-0.122664	0.804362	DOWN
mr1517	N(6)-(N-threonylcarbonyl)adenine	Nucleotide and its derivates	110053	105568	96890.6	148761	166315	146965	1.47848	0.564112	0.00238416	UP	21152.1	17451.7	24698.4	19252.7	18710.1	22002.1	0.947281	-0.078135	0.657584	DOWN
mr903	N-Benzoylserotonin	Amino acid derivatives	27294.5	14999.7	22456.8	10615.2	16229.8	15103.8	0.647849	-0.626271	0.127786	DOWN	99192.6	98285.8	100174	181391	187639	161886	1.78368	0.834857	0.0005618	UP
mr1440	Luteolin	Flavonoids	21094.9	18488.1	14378.6	11032.9	11617.4	17258.3	0.739575	-0.435231	0.16798	DOWN	459336	327818	387437	562809	608059	662953	1.56124	0.642695	0.0100455	UP
mr1002	Sakuranetin	Flavonoids	4054.51	4713.89	4151.89	3243.03	3377.98	5047.08	0.903083	-0.14707	0.534872	DOWN	199822	232252	178757	64502.1	91243.7	65553.9	0.362293	-1.46477	0.00189643	DOWN
mr1261	Spermidine derivative	Phenolamine	17330.9	20315.9	25690.9	25830.5	36910.1	27410.7	1.42335	0.509286	0.102567	UP	3768.85	3306.6	3334.47	7153.39	7628.41	10044.9	2.3849	1.25393	0.00610954	UP
mr904	N-Cinnamoyltryptamine	Phenolamine	117226	109968	113462	200223	238484	228868	1.95967	0.970614	0.000734904	UP	2.69615e+06	2.55482e+06	2.62286e+06	2.89645e+06	3.05299e+06	2.88528e+06	1.12204	0.166118	0.00914077	UP
mr1288	9,17-Octadecadiene-12,14-diyne-1,11,16-triol	Lipids	338260	356840	379537	241561	262328	234924	0.687501	-0.540566	0.00152016	DOWN	1.54919e+06	1.61203e+06	1.6751e+06	1.62138e+06	1.74553e+06	1.62324e+06	1.03181	0.0451746	0.402782	UP
mr1055	N-p-Coumaroylspermidine	Phenolamine	162082	135247	147121	51267.7	105429	64917.4	0.498625	-1.00397	0.0145924	DOWN	2337.9	3806.86	3512.26	2401.71	1254.14	2314.71	0.618261	-0.693713	0.101852	DOWN
mr1011	N-Caffeoylagmatine	Phenolamine	4679.83	5346.71	5115.46	4414.9	5187.69	6262.3	1.04774	0.0672813	0.694333	UP	4.89402e+07	4.41736e+07	4.746e+07	5.53266e+07	5.94934e+07	5.65018e+07	1.21873	0.285382	0.0054666	UP
mr329	N(6)-Methyl-N(6)-(N-threonylcarbonyl)adenine	Nucleotide and its derivates	2.90356e+06	2.93875e+06	2.81254e+06	2.77795e+06	3.04213e+06	2.81435e+06	0.99764	-0.00340851	0.943842	DOWN	1.17469e+07	1.1285e+07	1.05839e+07	1.11913e+07	1.18032e+07	1.13131e+07	1.02058	0.02939	0.582733	UP
mr1008	N-Sinapoylputrescine	Phenolamine	1.84968e+06	1.90499e+06	1.79779e+06	1.69038e+06	1.65733e+06	1.7134e+06	0.911507	-0.133674	0.00941945	DOWN	449501	424675	397268	451162	322972	350780	0.884753	-0.176654	0.307014	DOWN
mr908	N-Salicyloylserotonin	Amino acid derivatives	2507.36	2193.03	1762.81	2151.09	3350.85	3032.19	1.32042	0.400996	0.174555	UP	70066.5	74579.9	60946.6	61964.4	61159.7	57087.7	0.876546	-0.190098	0.119528	DOWN
mr210	5'-Deoxy-5'-(methylthio)adenosine	Nucleotide and its derivates	5.72597e+07	6.54584e+07	5.99543e+07	6.63063e+07	7.43301e+07	7.16909e+07	1.16234	0.217031	0.0428884	UP	8172.07	10333.8	11469.7	8691.29	14848.4	7731.52	1.04322	0.0610492	0.867589	UP
mr695	Chrysoeriol	Flavonoids	1.03176e+07	9.74614e+06	9.45343e+06	1.09733e+07	9.91029e+06	9.7087e+06	1.03642	0.0516143	0.48579	UP	13248.1	11356.9	12464.1	11685.1	9604.25	6782.72	0.757291	-0.40108	0.120256	DOWN
mr497	Oryzalexin C	Terpenoids	483116	545826	560394	421022	454085	453317	0.835836	-0.258708	0.0290152	DOWN	3.13202e+06	3.56465e+06	3.27123e+06	3.53773e+06	3.8909e+06	3.7642e+06	1.12289	0.167213	0.0676138	UP
mr332	[1,2,4]triazolo[1,5-a]pyrimidine-7-carboxamide,4,5,6,7-tetrahydro-N-(2-methoxy-5-methylphenyl)-5-oxo-	Nucleotide and its derivates	57023.4	76065.4	62891.4	69828	63862.5	70462.4	1.0417	0.0589424	0.673837	UP	7402.45	3819.01	6748.36	6350.34	11925.1	9982.66	1.57253	0.65309	0.156774	UP
mr051	Tricetin	Flavonoids	8039.97	8935.98	11600.5	7558.64	9172.98	7244.54	0.839018	-0.253226	0.278796	DOWN	1.29229e+08	1.23987e+08	1.24202e+08	1.09764e+08	1.10547e+08	1.09208e+08	0.873088	-0.195801	0.00081157	DOWN
mr1376	18-Nor-4,15-dihydroxyabieta-8,11,13-trien-7-one	Terpenoids	16201.2	15380.1	12298.9	7191.49	10926.7	11849.8	0.682952	-0.550143	0.0667172	DOWN	60228.9	59374.2	52511.5	33376.4	36021.2	43280.9	0.654672	-0.611156	0.00669017	DOWN
mr1164	Nicotianamine	Cofactor	3.13371e+06	3.19722e+06	3.24559e+06	4.66855e+06	4.8891e+06	4.99878e+06	1.52001	0.604082	8.46194e-05	UP	3805.18	11511.9	7740.18	3028.2	2657.02	2337.27	0.347937	-1.5231	0.0882802	DOWN
mr698	N-p-Coumaroyltryptamine	Phenolamine	3744.8	7138.33	7852.61	5348.17	6260.95	4994.82	0.886217	-0.174267	0.619435	DOWN	8363.24	4136.01	7541.75	7230.2	7114.56	13514.3	1.3901	0.47519	0.352435	UP
mr1013	N-Feruloylagmatine	Phenolamine	1.21743e+08	1.25599e+08	1.23279e+08	9.42719e+07	1.0332e+08	9.55378e+07	0.790915	-0.338405	0.00105582	DOWN	15426.9	11724.7	8415.18	21216.3	14146.1	14912	1.41352	0.499293	0.179808	UP
mr1670	Arabidopyl osmundalactone	Others	38237	64458.2	45330.9	74648	53238.9	73197.3	1.35844	0.441948	0.165555	UP	219781	229861	225493	201966	198269	195832	0.882886	-0.179702	0.00152579	DOWN
mr794	N-Caffeoylspermidine	Phenolamine	8288.7	3583.47	4806.58	2964.31	2510.46	3532.77	0.540061	-0.888805	0.15047	DOWN	70223.9	62257.1	82943.3	52836.9	66252.9	64427.9	0.85189	-0.231262	0.22114	DOWN
mr1289	Corchorifatty acid B	Lipids	10008.8	9037.57	3599.39	5789.3	7855.28	6195.6	0.87611	-0.190816	0.678006	DOWN	98776	93194.4	116771	86677	73991	55646.9	0.700634	-0.513268	0.0549817	DOWN
mr699	Sinapoylcholine	Vitamins derivative	14925.4	8612.72	11419.7	16174.3	39196.2	10956.2	1.89734	0.923975	0.303583	UP	41214.7	28613.6	7374.15	37751.4	12410.1	43620.8	1.21476	0.280668	0.708391	UP
mr052	N2,N2-Dimethylguanosine	Nucleotide and its derivates	214209	218869	211684	138009	147707	156391	0.685689	-0.544375	0.000292468	DOWN	378.6	529.694	650.294	459.272	561.018	253.916	0.817539	-0.290641	0.472815	DOWN
mr1268	N-Feruloyltyramine	Phenolamine	127031	125941	111858	42193.7	35739	49466.2	0.349201	-1.51787	0.000229972	DOWN	13186	29490.5	13229.5	12318	15484.5	18979.7	0.836799	-0.257046	0.625342	DOWN
mr032	Progesterone	Terpenoids	85592.3	86233.2	63290.6	73021.1	49130.8	56688.8	0.760649	-0.394697	0.143398	DOWN	14321.3	16954.3	31790.5	24362.7	26584.1	22410.6	1.16318	0.218077	0.571273	UP
mr053	Momilactone A	Terpenoids	55889.3	36098.4	30805.2	30567.3	73184.1	86314.7	1.54786	0.630274	0.291648	UP	6248.8	5900.21	8402.24	9064.91	13079.7	7018.18	1.41903	0.504901	0.213952	UP
mr1381	Dasyclamide	Others	445.326	317.092	637.082	808.914	294.826	292.834	0.997909	-0.00301947	0.996254	DOWN	17090.2	9209.77	14918.1	56496.7	34804.4	42637.2	3.2495	1.70022	0.0102634	UP
mr927	Phytocassane E	Terpenoids	8985.09	13902.6	16874.1	6471.98	13225.9	5615.79	0.636633	-0.651465	0.221556	DOWN	4.1833e+07	3.83624e+07	3.84023e+07	2.84832e+07	3.037e+07	3.05689e+07	0.753996	-0.407371	0.0018525	DOWN
mr926	Phytocassane D	Terpenoids	65320.5	75343.7	77626.4	29851	20554.3	20025.4	0.322646	-1.63197	0.000569771	DOWN	105320	102543	109821	484994	618975	435229	4.84507	2.27652	0.00176495	UP
mr923	Phytocassane C	Terpenoids	6806.56	7342.66	9973.61	5893.05	6759.92	8591.98	0.880699	-0.183279	0.489255	DOWN	124702	115351	125392	95119.6	87555.6	107028	0.792739	-0.335082	0.0180249	DOWN
mr704	12-Hydroxyarachidonic acid	Lipids	23098.7	9285.18	18781.5	25374	35387.6	17422.2	1.52806	0.611701	0.244568	UP	7169.81	8054.04	13525.9	6342.84	20976.3	9176.97	1.26944	0.344194	0.62622	UP
mr1020	N-Feruloylspermidine	Phenolamine	3.93217e+07	3.74062e+07	4.27231e+07	3.87919e+07	3.77556e+07	3.71513e+07	0.951845	-0.0712013	0.303882	DOWN	5.95324e+07	5.4671e+07	4.45362e+07	5.01458e+07	5.39845e+07	4.68751e+07	0.951277	-0.0720622	0.62468	DOWN
mr705	N-p-Coumaroylserotonin	Phenolamine	59994.2	68817.9	68084.5	39885.7	28407.9	28831.1	0.493277	-1.01953	0.00210862	DOWN	10607.4	8511.8	19437.4	24827.1	23304.2	13231.2	1.59149	0.67038	0.198963	UP
mr1525	4,6-Dihydroxyquinoline O-hexoside	Polyphenol	106921	114086	108016	84824.2	90482.4	86093.4	0.794474	-0.331928	0.00131293	DOWN	6.2522e+06	6.49786e+06	5.9767e+06	5.40716e+06	5.40379e+06	5.64599e+06	0.878792	-0.186406	0.0113662	DOWN
mr104	Momilactone B	Terpenoids	6015.52	4987.13	8247.61	3321.86	8216.78	8076.67	1.01896	0.027102	0.951361	UP	10179.5	8474.72	12456.8	18338.9	17989.1	5161.33	1.33359	0.415311	0.48366	UP
mr017	Tricin	Flavonoids	5.36429e+07	4.77817e+07	4.69881e+07	5.09958e+07	4.88245e+07	5.01061e+07	1.0102	0.0146399	0.829173	UP	1.11565e+07	9.72175e+06	1.04427e+07	5.89767e+06	5.33544e+06	4.72508e+06	0.509505	-0.972832	0.000665415	DOWN
mr1972	1-Monopalmitin	Lipids	11781.1	10180.8	7351.07	9152.6	8619.36	15522.1	1.13581	0.183724	0.632577	UP	89082.9	91032.1	86135.7	72732.3	60830.9	55475.2	0.710002	-0.494106	0.00827296	DOWN
mr1168	Pyridoxine O-glucoside	Vitamins	5.99562e+06	6.46692e+06	6.68317e+06	6.28434e+06	6.68737e+06	5.94628e+06	0.988106	-0.0172621	0.809701	DOWN	24085.4	32631.6	35219.8	70258.8	62865.4	91391.2	2.44206	1.2881	0.00857759	UP
mr055	Tricalysiamide B	Terpenoids	7753.54	10097.5	10109.7	8311.3	14713.7	18817.2	1.49647	0.581559	0.216451	UP	1.2629e+06	1.25301e+06	1.25985e+06	927608	927868	866549	0.720923	-0.472083	6.94541e-05	DOWN
mr355	2'-Deoxyinosine-5'-monophosphate	Nucleotide and its derivates	1.27518e+07	1.24248e+07	1.24554e+07	9.36614e+06	7.90508e+06	9.44119e+06	0.709832	-0.494451	0.00204964	DOWN	3922.8	4092.39	4122.32	4999.57	5312.4	3137.58	1.1081	0.148085	0.556064	UP
rpz017	Patulin O-hexside(NH4+)	Others	87208.3	88151.9	102007	48759.1	48499.4	63799.5	0.580668	-0.784215	0.00509178	DOWN	6293.86	3760.72	4849.64	5703.53	7807.7	5460.78	1.27293	0.348151	0.264489	UP
mr056	Kolavic acid	Terpenoids	49117.7	58364.9	66088.1	53632.5	64162.1	57477.3	1.0098	0.0140707	0.926699	UP	1.37624e+08	1.28519e+08	1.35461e+08	1.37649e+08	1.36459e+08	136259387	1.02182	0.0311432	0.352722	UP
mr1170	Caffeoyl shikimic acid	Polyphenol	1.00971e+06	1.04374e+06	1.06053e+06	1.11526e+06	1.10771e+06	1.04638e+06	1.04989	0.0702419	0.121748	UP	1.37424e+06	1.14141e+06	1.23614e+06	460822	411521	434267	0.348263	-1.52175	0.000295392	DOWN
mr707	N-Feruloyltryptamine	Phenolamine	2524.54	2174.77	3158.72	2368.79	7344.93	3222.27	1.64621	0.719151	0.339776	UP	5.39264e+06	5.34856e+06	5.3699e+06	5.55533e+06	5.62378e+06	5.39632e+06	1.02882	0.040992	0.0869281	UP
mr1015	N-Sinapoylagmatine	Phenolamine	5740.88	4281.86	11127.3	6824.45	8525.8	6917.39	1.05284	0.0742855	0.871078	UP	6.11352e+06	6.40853e+06	6.00943e+06	5.35843e+06	6.08997e+06	6.29453e+06	0.957448	-0.0627344	0.441873	DOWN
mr1134	Arabidopyl ketoadipic acid	Others	1.30683e+08	1.33184e+08	1.26397e+08	134383815	1.45496e+08	1.39694e+08	1.0751	0.104471	0.0606548	UP	827181	833715	761816	596850	638949	668754	0.786125	-0.347169	0.0050943	DOWN
mr1183	4-O-p-Coumaroylquinic acid	Polyphenol	716840	550465	659920	367170	432607	399529	0.622296	-0.684326	0.00976902	DOWN	221546	234498	248261	184833	180003	206547	0.811273	-0.301741	0.016886	DOWN
mr362	Chinese bittersweet alkaloid II	Alkaloids	5.22394e+06	5.32199e+06	5.01024e+06	5.71986e+06	5.82725e+06	5.62663e+06	1.10398	0.142718	0.00772059	UP	12663.1	13682.7	13324.5	8043.8	62439.4	21007.6	2.30628	1.20557	0.351809	UP
mr946	6-Prenylnaringenin	Flavonoids	5.4315e+06	4.73129e+06	5.79102e+06	6.17375e+06	5.7016e+06	5.91347e+06	1.11502	0.15707	0.146206	UP	1.94878e+07	1.81012e+07	1.9052e+07	1.70268e+07	1.83931e+07	1.76426e+07	0.936825	-0.0941491	0.104056	DOWN
mr215	Sinapoyl malate	Polyphenol	766566	804393	827729	723231	748223	726985	0.916517	-0.125766	0.0264692	DOWN	12211.4	13803.8	15392.4	50283.4	47813.4	33991.9	3.18997	1.67354	0.00421335	UP
mr057	Methyl di-alpha-L-rhamnoside (NH4+)	Others	268327	180416	242798	171030	212240	182479	0.818099	-0.289653	0.219836	DOWN	607904	618236	642939	418934	431347	499186	0.721996	-0.469937	0.00304284	DOWN
mr365	Cocamidopropyl betaine	Others	15392.8	7625.07	12993.9	16995.5	11707.5	27249.7	1.55373	0.635739	0.263027	UP	525985	579065	587184	180961	173550	188927	0.321137	-1.63874	4.1272e-05	DOWN
mr663	4-Pyridoxic acid O-hexoside	Vitamins	1.91186e+07	1.85012e+07	1.85664e+07	1.49233e+07	1.65238e+07	1.55733e+07	0.836869	-0.256927	0.00374716	DOWN	2603.44	3267.26	3198.01	3994.17	1911.16	3246.78	1.0092	0.0132073	0.967669	UP
mr949	Tianshic acid	Lipids	16133.7	13593.9	11672.1	20009.7	19404	9596.41	1.18382	0.243456	0.521371	UP	4.43584e+07	4.50707e+07	4.62831e+07	3.39806e+07	3.60872e+07	3.49455e+07	0.773794	-0.369979	0.000246879	DOWN
mr034	Inosine 5'-monophosphate	Nucleotide and its derivates	376005	397678	336046	557403	645038	569203	1.59647	0.674882	0.00256101	UP	376368	369837	367021	254799	244077	236799	0.660849	-0.597607	2.88647e-05	DOWN
mr1390	N-p-Coumaroylspermine	Phenolamine	303266	273543	287467	111582	103900	102929	0.368414	-1.4406	3.55183e-05	DOWN	2427	3279.67	8357.69	2275.86	3848.44	4985.38	0.789917	-0.340227	0.649953	DOWN
mr711	Strychnine N-Oxide	Others	2824.97	3397.36	4676.76	1994.23	3018.63	1587.68	0.605605	-0.723552	0.107688	DOWN	56874.2	102402	92645.1	131853	116304	83305.4	1.31574	0.395874	0.253774	UP
mr1504	Arabidopyl shikimic acid	Phenolamine	3.66936e+07	3.74176e+07	3.79642e+07	3.79554e+07	3.78344e+07	3.88261e+07	1.02267	0.0323364	0.154223	UP	13195.2	14924.6	13473.4	8211.86	14997.5	6364.57	0.711029	-0.492019	0.209073	DOWN
mr1270	N-Feruloylserotonin	Phenolamine	333364	330115	338438	261763	279490	285088	0.824759	-0.277956	0.00140828	DOWN	219828	242653	194741	132341	122288	125009	0.57764	-0.791757	0.00283239	DOWN
rpz019	Benzoyloxy-hydroxypropyl Glucuronolactone	Others	64270.7	61866.7	73511.1	56302.1	63903.4	59688.1	0.901052	-0.150318	0.189886	DOWN	2.38485e+08	2.55367e+08	2.41102e+08	4.54983e+08	4.57428e+08	452049750	1.85652	0.892604	2.76115e-06	UP
mr716	Biflorin	Polyphenol	1289.34	2057.93	3551.8	1989.48	3058.01	2970.04	1.16212	0.216755	0.644045	UP	2.17332e+07	2.21448e+07	2.09228e+07	1.73692e+07	1.82446e+07	1.76703e+07	0.822276	-0.282306	0.000961879	DOWN
mr958	Ferulic acid O-hexoside	Polyphenol	66825.4	75167.3	79241.7	59270.4	59141.5	64428.3	0.826455	-0.274993	0.0341271	DOWN	7.02928e+06	6.38385e+06	5.91419e+06	8.11659e+06	9.01343e+06	8.73877e+06	1.33846	0.420571	0.00645181	UP
mr371	Gentiopicrin	Polyphenol	13083.4	7270.32	7786.24	3280.93	7026.78	11980.2	0.792038	-0.336359	0.566934	DOWN	86662.7	240289	176613	40260.8	135957	119736	0.587717	-0.766807	0.265326	DOWN
rpz021	GMP	Nucleotide and its derivates	88753.4	134743	160949	143932	203663	154988	1.30729	0.386584	0.231805	UP	1.45956e+06	1.47353e+06	1.64341e+06	1.23203e+06	1.26324e+06	1.42525e+06	0.856665	-0.223197	0.0601156	DOWN
mr717	(+)-Maltose [Na+]	Carbohydrates	1.76518e+08	1.81387e+08	1.90737e+08	2.88533e+08	2.68521e+08	2.75649e+08	1.51775	0.601935	0.000192086	UP	236167	281468	249818	236434	224210	272199	0.954902	-0.0665758	0.589215	DOWN
mr1062	Xanthurenic acid O-hexoside	Amino acid derivatives	2.10152e+07	2.15346e+07	2.04293e+07	2.00847e+07	2.02996e+07	1.93552e+07	0.948562	-0.0761858	0.065358	DOWN	8.5181e+06	8.32026e+06	8.40421e+06	1.00032e+07	9.79667e+06	9.96453e+06	1.17914	0.237729	6.07297e-05	UP
mr011	Feruloyl quinate	Polyphenol	8.22084e+06	7.26251e+06	8.59177e+06	1.05278e+07	1.13148e+07	1.0604e+07	1.34772	0.430522	0.00399251	UP	232683	241941	207957	200154	177347	196730	0.841265	-0.249368	0.0433772	DOWN
mr1531	Phellodenol H	Others	84969.1	101806	100073	251184	148498	97255.7	1.73241	0.792779	0.199161	UP	14026.9	12782.3	10664.5	9048.75	9008.67	17216.8	0.941308	-0.0872608	0.812912	DOWN
rpz022	Hydroxy-ionone-O-hexoside	Terpenoids	1.32849e+06	1.50101e+06	1.60619e+06	1.10007e+06	1.60258e+06	1.55736e+06	0.960392	-0.0583049	0.760911	DOWN	1.10581e+07	1.07547e+07	1.09342e+07	9.64046e+06	1.0478e+07	1.06096e+07	0.938347	-0.0918062	0.100263	DOWN
rpz023	Benzoyloxy-hydroxypropyl glucopyranosiduronic acid	Others	41992.6	46929.5	46363.4	55438.6	33380.5	37577.8	0.934297	-0.0980471	0.691412	DOWN	1696.67	1137.01	1245.63	10295.4	25803.1	19224	13.5617	3.76147	0.019132	UP
mr616	DIMBOA glucoside	Terpenoids	9.61832e+06	9.23944e+06	9.42085e+06	1.09281e+07	1.1053e+07	1.11871e+07	1.17291	0.230088	0.000251165	UP	58899.9	52537.7	58641.6	50997.1	50778.4	57490.4	0.936422	-0.0947694	0.299748	DOWN
mr037	1-oleoylglycerol (1-monoolein)	Lipids	241254	254524	254452	200393	212613	266353	0.905533	-0.143161	0.318149	DOWN	117502	130339	140905	172251	163941	175939	1.31739	0.397685	0.00575665	UP
mr720	Digitoxigenine	Terpenoids	8788.84	8435.33	8886.99	4634.12	8993.2	7822.98	0.821499	-0.283669	0.301191	DOWN	114752	77716.9	53853.7	6553.11	2913.43	15281.3	0.100469	-3.31518	0.0150703	DOWN
mr387	Succinyladenosine	Nucleotide and its derivates	9.37643e+06	9.74862e+06	9.30363e+06	7.61087e+06	7.9314e+06	7.74795e+06	0.819251	-0.287622	0.000499757	DOWN	33793.4	23722.4	31584.3	12411.3	18896.5	19846.5	0.574121	-0.800573	0.0302695	DOWN
mr818	2-Propenyl (sinigrin)	Others	1586.26	2744.96	2974.41	2018.66	1886.09	1846.57	0.787245	-0.345115	0.297319	DOWN	15433	20882.6	19985.2	42066.6	37537.8	29354.8	1.93531	0.952562	0.0126709	UP
rpz025	Rehmaionoside C	Others	80948.9	75872.1	74763.9	60661.3	73420.4	54195.1	0.812993	-0.298686	0.0726069	DOWN	1.99525e+06	1.97025e+06	1.94641e+06	1.67347e+06	1.69083e+06	1.73481e+06	0.862515	-0.213379	0.000300531	DOWN
mr1039	Syringenone (NH4+)	Terpenoids	100986	107784	111921	152918	180807	180406	1.60319	0.680947	0.00272592	UP	5057.67	3952.61	3716.32	19085.3	22610.1	24922.9	5.23456	2.38807	0.000504299	UP
mr391	AKD 2B1 (NH4+)	Lipids	245051	371677	443323	84655.9	18473.8	44872	0.139617	-2.84045	0.00760863	DOWN	27155.9	32803.1	44614.8	36867.3	16302.1	27757.6	0.773874	-0.369829	0.372943	DOWN
mr1536	N-p-Coumaroylputrescine derivative	Phenolamine	18465.6	13028.8	21562.7	15771.3	16709.9	11464.5	0.828273	-0.271822	0.364504	DOWN	2.90888e+06	3.68662e+06	2.85059e+06	4.1442e+06	4.24196e+06	3.62396e+06	1.27144	0.346462	0.0610747	UP
mr1027	Sinapoyl quinic acid	Polyphenol	22877.1	12894.7	21688.6	29377.3	32432.1	34950.5	1.68394	0.751841	0.0207603	UP	5024.44	6810.27	3812.08	3383.61	4724.54	4368.16	0.797372	-0.326675	0.332157	DOWN
mr1399	Adenosine O-ribose	Nucleotide and its derivates	1.70099e+06	1.71987e+06	1.65813e+06	1.52104e+06	1.49475e+06	1.45078e+06	0.87942	-0.185376	0.00174636	DOWN	236300	234663	238923	252834	261054	269204	1.10312	0.141593	0.00752042	UP
mr398	Leucine derivative	Amino acid derivatives	6360.32	5060.44	9252.59	35147.7	26404.4	32011.7	4.52582	2.17818	0.00102718	UP	23729.1	9869.06	8687.76	9619.4	11212.7	8289.7	0.688688	-0.538078	0.42133	DOWN
mr401	Apigenin C-pentoside	Flavonoids	27443	23138.9	13398.8	5817.68	10294.1	15819.4	0.499074	-1.00267	0.102439	DOWN	10739.6	11343.5	12400.7	7658.48	10372	16483.1	1.00086	0.00124166	0.997204	UP
mr403	Hedyotoside (NH4+)	Polyphenol	3.55415e+06	3.87687e+06	3.34535e+06	2.91556e+06	3.63419e+06	4.31888e+06	1.00856	0.0122973	0.946873	UP	46695	53566.7	39552.5	23302	34178.5	22169	0.569681	-0.811773	0.0227474	DOWN
rpz028	p-hydroxybenzoyl derivative (NH4+)	Benzoic acid and its derivatives	6162.41	8535.24	4743.18	4904.45	3447.76	3112.07	0.589701	-0.761943	0.0977369	DOWN	59522.8	48617.3	56960.6	72568	93287	78374.5	1.47927	0.56489	0.0195826	UP
mr408	N(6)-(N-threonylcarbonyl)adenosine	Nucleotide and its derivates	253354	266948	279984	266313	268469	249343	0.979805	-0.0294335	0.611128	DOWN	26924	44463.2	41474.5	25439.6	22659.8	26489.9	0.66089	-0.597517	0.0825561	DOWN
mr411	Daidzein O-hexoside	Flavonoids	9100.26	4732.05	8110.08	13812.4	7103.17	7351.98	1.28826	0.365428	0.45701	UP	72892.1	58056	47362.6	51173.5	50993.6	38361.6	0.788112	-0.343528	0.213912	DOWN
mr1199	Chrysin 5-O-glucoside	Flavonoids	11384.3	14192.5	8636.76	8427.76	9647.94	7557.29	0.749206	-0.416566	0.170619	DOWN	1990.4	1344.35	2507.3	2194.83	1338.99	2017.96	0.950313	-0.0735254	0.831335	DOWN
mr412	O-methylapigenin C-pentoside	Flavonoids	38736.6	39239.3	41013.4	20388.8	27954.9	34378.5	0.695207	-0.524485	0.0420758	DOWN	2.17585e+06	2.15733e+06	2.19293e+06	2.54613e+06	2.74459e+06	2.41926e+06	1.1814	0.240502	0.0143296	UP
rpz030	Gly+2hexoside	Amino acid derivatives	22243.2	30198.4	26738.4	47815	70716.6	59858	2.25297	1.17183	0.00915872	UP	45093.1	50986.9	43793.9	48267.3	62589.6	45992.1	1.12136	0.16525	0.373016	UP
mr222	Cyanidin 3-O-arabinopyranoside	Flavonoids	26538	28447.7	29692	37867.3	37788.8	33900.6	1.29381	0.371624	0.006572	UP	5403.8	4949.78	3757.8	6429.89	5679.19	5123.44	1.22118	0.288274	0.168556	UP
mr413	O-methylnaringenin C-pentoside	Flavonoids	51792	66335.6	57850.1	77345	55861.3	74242.2	1.17883	0.237361	0.255966	UP	1.2953e+06	1.42417e+06	1.28936e+06	5.13105e+06	5.18845e+06	5.14913e+06	3.85864	1.94809	1.38912e-07	UP
mr224	alpha-Tocotrienol	Vitamins	3072.77	1930.39	1953.06	2934	2428.99	1716.46	1.01772	0.0253374	0.940439	UP	1.13774e+07	1.15714e+07	1.12358e+07	1.30969e+07	1.46821e+07	1.41163e+07	1.22556	0.293441	0.00560391	UP
mr795	Feruloyl putrescine O-hexoside	Phenolamine	55179.5	51537.4	52902	48926.3	43490.7	41618.1	0.839719	-0.252022	0.0248639	DOWN	1.07251e+07	1.12548e+07	1.12954e+07	1.26027e+07	1.3766e+07	1.38406e+07	1.20838	0.273073	0.00632811	UP
mr414	N(6)-(N-Methyl-N-threonylcarbamoyl)adenosine	Nucleotide and its derivates	2.41895e+06	2.37575e+06	2.45433e+06	2.33462e+06	2.33562e+06	2.22004e+06	0.950511	-0.0732251	0.055113	DOWN	454225	339458	343157	192750	265914	178585	0.560544	-0.835102	0.0229327	DOWN
mr978	4'-O-Methylpuerarin	Flavonoids	3856.46	2753.4	5468.77	3948.13	7233.54	4702.64	1.31508	0.395146	0.37384	UP	2392.33	2837.2	2503.16	4787.57	3568.44	5999.79	1.85651	0.892592	0.0365786	UP
rpz033	Ala+2hexoside	Amino acid derivatives	749394	724746	842445	3.53083e+06	3.02621e+06	4.51782e+06	4.78068	2.25722	0.00266596	UP	90418	105599	95765.8	95034.7	87244.6	113818	1.01479	0.0211773	0.88148	UP
mr422	Apigenin 7-O-glucoside	Flavonoids	1.45829e+07	1.47652e+07	1.48286e+07	1.52758e+07	1.4496e+07	1.57228e+07	1.02983	0.0424106	0.29618	UP	19517.7	16562.1	18289.6	11210.6	15180.4	8379.26	0.639521	-0.644937	0.0384919	DOWN
mr1437	Apigenin 5-O-glucoside	Flavonoids	1.49031e+07	1.37829e+07	1.49947e+07	1.51749e+07	1.4973e+07	1.40185e+07	1.01112	0.0159537	0.774479	UP	5830.91	2068.68	5334.14	3168.9	14578.3	11926.2	2.24225	1.16495	0.207023	UP
mr1128	Resokaempferol 7-O-hexoside	Flavonoids	473557	532402	545730	139061	134135	102741	0.242277	-2.04527	9.54918e-05	DOWN	2.29619e+06	1.90651e+06	1.92926e+06	1.89676e+06	1.84283e+06	1.6214e+06	0.87427	-0.193848	0.165715	DOWN
mr1739	Integrifoside A	Terpenoids	3134.65	3544.08	4591.67	2224.45	2449.62	1925.94	0.585605	-0.772	0.0275975	DOWN	2.05392e+06	2.76662e+06	1.85338e+06	1.04705e+06	951457	1.00445e+06	0.449954	-1.15215	0.0117454	DOWN
mr981	Putrescine derivative	Polyamines	95937.8	98894.4	74283.1	109835	84856.7	80302	1.02185	0.0311765	0.878392	UP	6.46691e+07	6.32185e+07	7.01699e+07	5.7701e+07	6.99176e+07	6.54771e+07	0.974948	-0.0366035	0.71064	DOWN
mr1022	N',N''-Di-p-Coumaroylspermidine	Phenolamine	10837.4	12330.8	22093.4	6667.5	8257.08	16959.7	0.704445	-0.505441	0.402216	DOWN	3.74696e+07	3.73122e+07	3.77452e+07	3.65901e+07	4.08873e+07	3.76462e+07	1.02308	0.0329136	0.541667	UP
mr019	O-methylapigenin C-hexoside	Flavonoids	1595.45	11003.9	12961.6	31045.3	18533.5	18050.4	2.6458	1.40371	0.0637549	UP	362693	375695	349204	3.6623e+06	3.77804e+06	4.00222e+06	10.521	3.3952	4.21496e-06	UP
mr045	Diosmetinidin O-hexoside	Flavonoids	2.63081e+06	2.57677e+06	2.39719e+06	2.38694e+06	2.53389e+06	2.07046e+06	0.919331	-0.121344	0.254642	DOWN	1.8908e+06	1.43851e+06	1.61968e+06	1.34055e+07	1.29916e+07	1.52779e+07	8.42092	3.07398	6.84497e-05	UP
rpz035	Ser+2hexoside	Amino acid derivatives	1.9135e+06	1.64344e+06	1.91276e+06	740866	954962	1.133e+06	0.517181	-0.951259	0.00368829	DOWN	18377.5	32500.6	98200.6	16136.3	13058.9	3638.72	0.220245	-2.18282	0.194366	DOWN
mr430	Luteolin 6-C-glucoside	Flavonoids	1.0271e+06	1.07952e+06	929974	822848	802546	773987	0.790158	-0.339787	0.00993199	DOWN	1.72274e+06	2.13864e+06	1.68047e+06	2.5902e+06	2.17703e+06	2.47078e+06	1.30606	0.385226	0.0414826	UP
mr1074	Luteolin 8-C-glucoside	Flavonoids	6.82812e+07	7.82393e+07	6.90126e+07	6.58458e+07	6.55299e+07	6.24315e+07	0.899199	-0.153288	0.0991156	DOWN	5.77717e+07	6.08363e+07	5.62631e+07	6.21664e+07	6.65918e+07	6.44698e+07	1.10497	0.144012	0.0299989	UP
mr061	Luteolin 7-O-glucoside	Flavonoids	4.36985e+07	4.09102e+07	4.06892e+07	3.43042e+07	3.43909e+07	3.54032e+07	0.830807	-0.267415	0.00236895	DOWN	231894	244862	261726	214606	220943	193697	0.852081	-0.230938	0.0379563	DOWN
rpz039	Pro+2hexoside	Amino acid derivatives	319084	376552	421284	2.19742e+06	2.87979e+06	1.78479e+06	6.14368	2.6191	0.00394872	UP	1.16472e+06	663473	1.02397e+06	1.03076e+06	840182	806635	0.938789	-0.0911273	0.741777	DOWN
rpz040	Val+2hexoside	Amino acid derivatives	1.97497e+06	1.69257e+06	1.93477e+06	1.01341e+07	1.24437e+07	9.89932e+06	5.7971	2.53533	0.000392333	UP	113516168	105126299	1.04608e+08	1.13183e+08	1.08461e+08	1.10963e+08	1.02894	0.0411656	0.383962	UP
mr621	Rhodomyrtone (NH4+)	Others	7840.57	59261.8	10468.4	13466.9	24008.9	25011.3	0.805549	-0.311956	0.783637	DOWN	240077	224584	254363	166887	204978	188281	0.779037	-0.360236	0.0193023	DOWN
rpz041	Thr+2hexoside	Amino acid derivatives	1.62402e+06	1.59973e+06	1.70709e+06	2.6055e+06	2.39932e+06	2.44513e+06	1.51089	0.595397	0.000283903	UP	144867	123611	117913	72621.2	86610	96505	0.661858	-0.595406	0.0153935	DOWN
mr021	Chrysoeriol 5-O-hexoside	Flavonoids	6.56886e+07	6.42645e+07	6.0626e+07	7.04252e+07	6.88546e+07	6.79248e+07	1.08724	0.120666	0.0296752	UP	1.11413e+07	1.10025e+07	1.11732e+07	1.15336e+07	1.2368e+07	1.18055e+07	1.07174	0.0999513	0.033817	UP
mr062	Chrysoeriol 8-C-hexoside	Flavonoids	226487	259729	203052	276268	204034	350434	1.20524	0.269326	0.357133	UP	549923	775252	870746	1.41555e+06	1.4297e+06	1.97698e+06	2.19599	1.13487	0.0135691	UP
mr444	Chrysoeriol 6-C-hexoside	Flavonoids	1.05261e+06	1.09035e+06	894030	1.22551e+06	792545	1.15215e+06	1.04386	0.0619316	0.77719	UP	1.88103e+06	1.90496e+06	1.93225e+06	3.40993e+06	3.24594e+06	3.97641e+06	1.85936	0.894809	0.00179162	UP
mr446	Chrysoeriol 7-O-hexoside	Flavonoids	1.18211e+08	1.15609e+08	1.20133e+08	1.24675e+08	1.29902e+08	1.28047e+08	1.081	0.112369	0.00901454	UP	173959	201895	195725	136227	168933	166048	0.824397	-0.278589	0.0677568	DOWN
mr063	Delphinidin 3-O-glucoside	Flavonoids	211698	205505	186195	241470	226947	234214	1.16446	0.219657	0.0194289	UP	9678.26	7057.82	5605.61	8228.99	10848.9	10200.6	1.31049	0.390102	0.180843	UP
mr1079	N',N''-p-Coumaroyl,Feruloylspermidine	Phenolamine	53754.1	57965.8	43183.3	24143.7	27561.4	23755.3	0.487145	-1.03758	0.0043755	DOWN	1.34895e+07	1.27531e+07	1.31482e+07	1.47762e+07	1.62063e+07	1.47542e+07	1.1611	0.215494	0.0157862	UP
mr137	N10-Formyl-THF	Vitamins derivative	1.16873e+07	1.21003e+07	1.22922e+07	1.16679e+07	1.14968e+07	1.13439e+07	0.956451	-0.0642366	0.0601228	DOWN	21932.1	25166.8	22866.9	18206.6	34088.2	23152.3	1.07834	0.108815	0.722246	UP
rpz044	Asn+2hexoside	Amino acid derivatives	1.11112e+06	970949	1.15841e+06	1.51811e+06	2.25496e+06	1.87423e+06	1.74273	0.801353	0.0218575	UP	1.37585e+07	1.47554e+07	1.52438e+07	1.59747e+07	1.66458e+07	1.63514e+07	1.11916	0.162415	0.0220825	UP
rpz045	Asp+2hexoside	Amino acid derivatives	2.04599e+06	1.78452e+06	1.75105e+06	3.04673e+06	3.43007e+06	4.76777e+06	2.01459	1.01049	0.0235412	UP	1.21174e+06	1.15903e+06	1.1001e+06	1.03174e+06	952830	1.00684e+06	0.861861	-0.214473	0.0158899	DOWN
mr438	C-hexosyl-methylchrysoeriol	Flavonoids	144715	170022	139157	126051	119775	134388	0.837671	-0.255545	0.0775135	DOWN	36173.2	33063.5	30124.9	10756.9	16881.6	15611.7	0.435281	-1.19998	0.00185498	DOWN
mr462	O-methylChrysoeriol O-hexoside	Flavonoids	6607.42	7685.52	10404.7	9208.92	8005.64	12776.3	1.21432	0.280148	0.388246	UP	4.26257e+06	5.89193e+06	6.3184e+06	5.88023e+06	5.3061e+06	4.14729e+06	0.930839	-0.103396	0.662665	DOWN
mr1619	methylQuercetin O-hexoside	Flavonoids	1.5261e+07	1.49108e+07	1.62758e+07	1.34848e+07	1.25307e+07	1.24247e+07	0.827605	-0.272985	0.0073145	DOWN	1.41247e+07	1.29958e+07	1.32627e+07	1.25182e+07	1.20525e+07	1.18131e+07	0.900965	-0.150458	0.0287204	DOWN
mr1081	Selgin C-hexoside	Flavonoids	24413.3	18045.8	23379.9	24244.8	27158	28557.1	1.21448	0.280336	0.115325	UP	1.33412e+07	1.32357e+07	1.38245e+07	1.18372e+07	1.23237e+07	1.25176e+07	0.907853	-0.13947	0.0102772	DOWN
mr503	Selgin 5-O-hexoside	Flavonoids	1.69211e+07	1.65293e+07	1.68991e+07	1.46009e+07	1.42378e+07	1.41395e+07	0.853598	-0.228372	0.000203381	DOWN	315117	286793	284377	68815.7	101219	74209.2	0.275581	-1.85945	0.000108823	DOWN
mr466	Luzonoid A (NH4+)	Terpenoids	1.04424e+06	1.07395e+06	1.05894e+06	883312	1.16641e+06	1.10407e+06	0.992654	-0.010637	0.932513	DOWN	1.69336e+07	1.56051e+07	1.5298e+07	1.19728e+07	1.55171e+07	1.1687e+07	0.818972	-0.288114	0.0957967	DOWN
mr1489	N',N''-Feruloyl,Caffeoylspermidine	Phenolamine	6101.92	8872.37	9878.41	5117.33	1633.67	1982.92	0.351428	-1.5087	0.0273544	DOWN	18377.6	15738.3	11765.8	14772	24291.9	9867.07	1.06646	0.0928258	0.837682	UP
rpz053	Gln+2hexoside	Amino acid derivatives	3.37979e+06	3.77629e+06	3.57197e+06	4.73434e+06	5.60804e+06	4.19517e+06	1.3551	0.438397	0.0410657	UP	134340	197843	162115	82143.7	152555	134771	0.747464	-0.419924	0.211617	DOWN
mr065	Tricin 5-O-hexoside	Flavonoids	1.33119e+07	1.30788e+07	1.35769e+07	1.31639e+07	1.43163e+07	1.37863e+07	1.0325	0.046141	0.298623	UP	94007.5	91837.8	90090.7	46217.8	53861	46526.1	0.5313	-0.9124	9.57191e-05	DOWN
mr469	Tricin 7-O-hexoside	Flavonoids	1.30727e+07	1.31175e+07	1.40325e+07	1.34948e+07	1.37508e+07	1.41122e+07	1.02822	0.040151	0.352969	UP	5393.32	3740.83	6853.38	3839.65	8741.1	7856.1	1.2783	0.354226	0.445841	UP
mr1490	N',N''-Di-p-Coumaroylspermine	Phenolamine	142858	165390	150867	49931.5	51294.4	55421	0.341193	-1.55134	0.000120316	DOWN	3.59269e+06	3.64656e+06	3.73519e+06	4.03923e+06	3.98965e+06	4.43391e+06	1.13562	0.183479	0.0276597	UP
mr024	Tricin 4'-O-(syringyl alcohol)ether	Flavonoids	1.53931e+07	1.20142e+07	1.2854e+07	1.25204e+07	1.34859e+07	1.37764e+07	0.98811	-0.0172561	0.890125	DOWN	805404	709544	748912	607552	689304	649562	0.859779	-0.217962	0.0441016	DOWN
mr1302	Polypodine B	Terpenoids	15201.4	42349.3	12852.6	17051.2	25724.2	12038.6	0.778571	-0.361099	0.639627	DOWN	607424	808504	703394	2.21976e+06	3.44767e+06	3.11171e+06	4.14243	2.05048	0.00391971	UP
mr1023	N',N''-DiFeruloylspermidine	Phenolamine	64757.4	66047.3	76757.4	31257.3	50001.2	38384	0.576418	-0.794813	0.0116639	DOWN	5.3649e+06	4.54856e+06	6.06838e+06	4.5658e+06	4.73209e+06	5.29004e+06	0.912782	-0.131658	0.397337	DOWN
mr1778	N-Feruloylspermidine derivative	Polyphenol	13558.6	19718.9	19013	6755.6	5239.86	11051.8	0.440755	-1.18195	0.0202438	DOWN	5.78558e+06	6.01834e+06	6.10364e+06	1.51728e+07	1.41617e+07	1.58824e+07	2.52502	1.33629	5.70985e-05	UP
mr1253	Chrysin O-malonylhexoside	Flavonoids	5123.94	5158.69	8013.76	5343.67	4767.16	6123.22	0.887281	-0.172537	0.542898	DOWN	284920	265809	247110	277681	346256	291673	1.14761	0.198634	0.171506	UP
mr477	Phellodensin F	Flavonoids	3.04906e+06	3.5575e+06	3.7557e+06	3.53582e+06	4.22024e+06	3.96711e+06	1.13133	0.178025	0.193016	UP	50133.6	57558.6	36306.6	68285	64702.7	60487.7	1.34359	0.426093	0.0674526	UP
mr025	3',4',5'-Tricetin O-hexoside	Flavonoids	698548	699720	620509	742884	779967	726708	1.11432	0.15616	0.0656989	UP	3218.52	5016.87	3762.24	4675.67	4187.82	9774.82	1.5535	0.635521	0.300773	UP
rpz058	Phe+2hexoside	Amino acid derivatives	410748	616673	512359	5.35356e+06	5.82163e+06	6.09109e+06	11.2135	3.48716	1.95928e-05	UP	5.53448e+06	5.36425e+06	5.08485e+06	4.42e+06	5.11071e+06	4.29116e+06	0.864754	-0.209638	0.0655252	DOWN
mr480	Syringetin-3-O-hexoside	Flavonoids	5.8279e+06	5.77019e+06	6.219e+06	5.18274e+06	5.71221e+06	5.07164e+06	0.896139	-0.158206	0.0639148	DOWN	188659	80396	122280	109043	158831	147484	1.06139	0.0859486	0.829943	UP
mr488	2'',6''-O-Diacetyloninin	Flavonoids	1.0328e+07	9.96957e+06	1.04636e+07	4.46346e+06	4.53986e+06	4.22716e+06	0.430104	-1.21724	4.78171e-06	DOWN	242927	190224	196161	238257	256180	208824	1.11751	0.160283	0.318281	UP
mr1250	Apigenin O-malonylhexoside	Flavonoids	316149	320506	346712	277667	304091	305339	0.902101	-0.148639	0.0709678	DOWN	3.90153e+06	3.74972e+06	3.79775e+06	4.05207e+06	4.53915e+06	4.28266e+06	1.12445	0.169225	0.0323697	UP
mr1248	Naringenin O-malonylhexoside	Flavonoids	55513.8	37472.1	62616.4	55292.8	66466.3	45542.9	1.07519	0.104592	0.705938	UP	983268	916592	832159	956709	1.03543e+06	970143	1.08428	0.116742	0.199751	UP
mr512	Chrysoeriol C-hexoside derivative	Flavonoids	2258.71	3088.88	2353.15	2916.4	4864.49	1602.62	1.21852	0.28513	0.598852	UP	6706.55	5569.81	15469.6	5599.17	16455.6	6408.13	1.02584	0.0368072	0.961784	UP
mr027	Tricin 4'-O-(β-guaiacylglyceryl) ether	Flavonoids	4.95913e+06	4.06981e+06	4.49318e+06	4.76399e+06	4.74078e+06	4.84803e+06	1.06143	0.0860122	0.345052	UP	10129.5	17014.9	23804.2	11492	13126	18508.1	0.846465	-0.240478	0.591822	DOWN
mr1807	Phellodenol H O-hexoside	Polyphenol	165513	111150	195764	130205	158847	183211	0.999653	-0.000501403	0.99859	DOWN	10797.1	11894.2	11703.9	10638.5	10431.1	7103.98	0.819112	-0.287867	0.157441	DOWN
mr229	Luteolin O-malonylhexoside	Flavonoids	208293	192474	186246	258681	234420	252528	1.27021	0.345064	0.0057155	UP	431589	414064	462093	436502	470857	452411	1.03978	0.0562794	0.370104	UP
mr004	di-C,C-pentosyl-apigenin	Flavonoids	4.03651e+06	4.17554e+06	4.50532e+06	4.34077e+06	4.12686e+06	3.99381e+06	0.979876	-0.0293289	0.645684	DOWN	34864.8	38627.7	28429.6	25101.5	25433.8	21435.8	0.706139	-0.501977	0.0369255	DOWN
mr516	Tricin O-glucoside derivative	Flavonoids	1.25671e+06	1.20538e+06	1.22729e+06	1.55222e+06	1.54912e+06	1.48415e+06	1.24289	0.313701	0.000364161	UP	145.956	211.636	135.516	125.094	125.1	110.52	0.731511	-0.451048	0.143714	DOWN
mr839	Eriodictyol O-malonylhexoside	Flavonoids	7315.84	5157.53	6500.38	7995.42	7375.87	5680.52	1.10952	0.149939	0.500016	UP	1.97231e+07	1.96296e+07	1.98265e+07	2.70744e+07	2.77592e+07	2.70281e+07	1.38329	0.468099	6.36795e-06	UP
mr1089	Chrysoeriol O-malonylhexoside	Flavonoids	21512.2	20293.8	17589.3	18538.7	14527.3	12690.1	0.770366	-0.376385	0.0941155	DOWN	1.05087e+06	1.15867e+06	1.24537e+06	1.32088e+06	1.60864e+06	931588	1.11757	0.160368	0.543328	UP
mr1251	Tricetin O-malonylhexoside	Flavonoids	7426.58	8269.8	9514.19	10318.9	8258.93	6792.64	1.00634	0.00912216	0.96639	UP	121378	144663	120240	111340	100613	148521	0.933191	-0.0997555	0.630736	DOWN
mr1090	di-C,C-pentosyl-luteolin	Flavonoids	384955	356980	414381	434574	424147	396931	1.08591	0.1189	0.173378	UP	665.984	558.348	427.856	525.566	419.136	401.406	0.814742	-0.295585	0.266179	DOWN
rpz067	Dihydroxy-dihydro-ionone-O-hexosyl-O-hexoside	Others	27043.6	40169.4	39741.1	23667	32296.7	39050.7	0.888366	-0.170774	0.55546	DOWN	10562.6	8712.27	7799.58	8137.69	8655.15	5686.71	0.830285	-0.268321	0.279081	DOWN
mr812	β-cryptoxanthin	Carotenoid	152.226	95.94	135.542	116.788	89.658	102.126	0.804184	-0.314402	0.245975	DOWN	366556	359863	341728	442780	447878	440656	1.24638	0.31774	0.000342032	UP
mr728	Epicatechin O-hexoside derivative	Polyphenol	2.52213e+07	2.43537e+07	2.51406e+07	1.36178e+07	1.34195e+07	1.28655e+07	0.534063	-0.904918	5.32376e-06	DOWN	1.43499e+08	1.41072e+08	1.48627e+08	1.49687e+08	1.60583e+08	1.47136e+08	1.05588	0.0784497	0.160201	UP
mr524	Tricin 4'-O-(β-guaiacylglyceryl) ether derivative	Flavonoids	2.99713e+06	2.62973e+06	2.5573e+06	2.55355e+06	2.95157e+06	3.26778e+06	1.07194	0.100219	0.472133	UP	3126.93	1196	3101.52	2592.68	2290.99	1939.75	0.919046	-0.121791	0.778764	DOWN
mr1024	N',N''-DiSinapoylspermidine	Phenolamine	109946	115606	119627	122039	130506	116093	1.06796	0.0948639	0.1955	UP	1.69393e+07	1.61602e+07	1.56609e+07	1.58992e+07	1.82027e+07	1.57449e+07	1.02228	0.0317911	0.701011	UP
mr813	canthaxanthin	Carotenoid	512.707	754.038	517.65	443.571	242.207	643.614	0.74501	-0.424669	0.341423	DOWN	70718.2	84102.8	66325.1	78272.4	59379.6	72818.4	0.951725	-0.0713829	0.670046	DOWN
mr1257	Selgin O-malonylhexoside	Flavonoids	8134.57	10740.7	6529.88	10512.1	7719.38	11025.2	1.1516	0.203646	0.467327	UP	2.95535e+07	2.78617e+07	2.84622e+07	2.36703e+07	2.5353e+07	2.49456e+07	0.86133	-0.215362	0.00498487	DOWN
mr005	C-pentosyl-apigenin O-hexoside	Flavonoids	357882	423201	428235	387618	361658	386870	0.939493	-0.0900456	0.370734	DOWN	2.70409e+06	2.7212e+06	2.79508e+06	3.38583e+06	3.33921e+06	3.61337e+06	1.25766	0.330739	0.00137744	UP
mr527	C-hexosyl-C-pentosyl-apigenin	Flavonoids	146952968	1.52426e+08	1.51488e+08	1.52583e+08	1.46799e+08	1.47568e+08	0.991313	-0.0125874	0.626277	DOWN	1.26834e+07	1.25307e+07	1.35088e+07	1.16611e+07	1.17017e+07	1.15739e+07	0.902222	-0.148446	0.0145828	DOWN
mr529	Tricin O-oxalylhexoside	Flavonoids	1593.23	2134.54	1596.96	1343.23	2341.3	3834.66	1.41213	0.497868	0.382297	UP	5.13908e+07	5.26243e+07	5.36745e+07	5.50185e+07	5.61701e+07	5.70337e+07	1.06679	0.093282	0.0163346	UP
mr531	Tricin derivative	Flavonoids	1.7473e+07	1.51521e+07	1.59223e+07	2.15686e+07	2.2594e+07	2.12479e+07	1.34735	0.430125	0.00210233	UP	330319	317262	259621	235026	359122	171003	0.843419	-0.245679	0.469577	DOWN
mr730	Di-Catechin	Polyphenol	59388.7	69584.5	63693.7	62405	52976.3	50517.6	0.861066	-0.215805	0.128971	DOWN	423783	437841	435895	489476	454765	389302	1.02776	0.0395083	0.706634	UP
mr028	Tricin O-malonylhexoside	Flavonoids	2.60964e+07	2.60731e+07	2.75627e+07	2.68771e+07	2.66315e+07	2.79656e+07	1.02185	0.0311821	0.416171	UP	45843.9	54839.5	46465.5	58344.2	58118.8	59048.6	1.19275	0.25429	0.0315404	UP
mr068	Apigenin 7-O-rutinoside	Flavonoids	3.10832e+06	3.14755e+06	3.30883e+06	4.02871e+06	4.389e+06	3.90151e+06	1.28799	0.365119	0.00439981	UP	23038.8	24116.5	25086.2	17823.4	17149.3	23728.5	0.812568	-0.299439	0.106243	DOWN
mr604	C-pentosyl-luteolin C-hexoside	Flavonoids	1.27156e+07	1.23946e+07	1.31846e+07	1.23369e+07	1.22009e+07	1.1754e+07	0.947695	-0.0775049	0.0821308	DOWN	324425	305875	358087	432782	467931	390424	1.30631	0.385492	0.0204585	UP
mr533	C-hexosyl-luteolin C-pentoside	Flavonoids	5.71265e+07	5.57839e+07	5.8298e+07	2.83506e+07	5.77007e+07	5.33345e+07	0.81413	-0.296669	0.311828	DOWN	7.32359e+07	7.55096e+07	7.724e+07	6.81687e+07	6.70671e+07	6.52681e+07	0.887242	-0.1726	0.00407916	DOWN
mr1307	4-Ketolutein	Flavonoids	509346	308130	301031	216623	248632	315172	0.69774	-0.519238	0.20343	DOWN	278835	293066	283204	224073	200619	216315	0.749624	-0.415762	0.000907438	DOWN
mr534	Methylisohaenkeanoside (NH4+)	Flavonoids	481834	449593	598228	397582	504391	539811	0.942556	-0.0853505	0.662093	DOWN	4.45272e+07	4.32882e+07	4.47992e+07	3.89532e+07	4.09942e+07	3.86374e+07	0.894206	-0.161322	0.00585357	DOWN
mr1423	3',4',5'-Tricetin O-malonylhexoside	Flavonoids	45963.5	43519	46397.3	51897.6	57050.1	67221.4	1.29651	0.37463	0.0429978	UP	1324.09	2098.46	3197.06	3677.95	5295.89	2198.84	1.68781	0.755156	0.220587	UP
mr230	Diosmetinidin O-rutinoside	Flavonoids	22068.1	16380	34458.3	22687	26813.8	30902.5	1.10283	0.14121	0.690761	UP	191924	233972	236881	133420	189319	180740	0.759652	-0.396589	0.0790119	DOWN
mr071	C-pentosyl-chrysoeriol C-hexoside	Flavonoids	426486	401236	480833	464585	416837	444616	1.01336	0.0191464	0.841191	UP	328602	336586	327839	220961	122831	253812	0.601801	-0.732642	0.0287933	DOWN
mr1096	C-pentosyl-chrysoeriol O-hexoside	Flavonoids	6.69201e+07	6.75366e+07	6.87328e+07	6.27333e+07	6.78179e+07	6.45949e+07	0.960414	-0.0582712	0.164464	DOWN	19137.2	9544.58	10076.6	19559.8	14036.8	15835.5	1.27539	0.350943	0.368313	UP
mr231	Pelargonidin O-hexosyl-O-hexoside	Flavonoids	238033	259302	247059	195544	231579	222554	0.87276	-0.196344	0.0643565	DOWN	2.25122e+07	2.25149e+07	2.12145e+07	2.68983e+07	2.82688e+07	2.72936e+07	1.24485	0.315969	0.000810439	UP
mr069	C-hexosyl-apigenin O-hexoside	Flavonoids	4.0673e+07	4.06045e+07	4.109e+07	3.89592e+07	4.13534e+07	3.87953e+07	0.973363	-0.0389503	0.265755	DOWN	4180.4	2464.81	4405.3	9150.65	3072.4	4140.82	1.48083	0.566401	0.419726	UP
mr070	Cyanidin O-rutinoside	Flavonoids	1737.02	2186.34	2430.89	1493.45	3901.47	1996.65	1.16325	0.218161	0.673114	UP	3.63093e+06	3.805e+06	3.88406e+06	2.85332e+06	3.06716e+06	3.15267e+06	0.801515	-0.319198	0.00298701	DOWN
mr1308	Manglieside E	Others	202163	210447	256722	239327	301893	315309	1.27968	0.355781	0.0971447	UP	2405.88	4270.74	4213.26	2646.43	3417.46	5185.34	1.033	0.0468383	0.907616	UP
mr1585	Lupulin A	Terpenoids	254715	226636	319668	192282	167750	289754	0.811199	-0.301872	0.337803	DOWN	508171	514420	528232	647229	696287	676628	1.30263	0.381423	0.000533813	UP
mr1861	C-hexosyl-(apigenin 7,4'-dimethyl ether) O-rhamnoside	Flavonoids	18122.1	14849.5	19651.8	12691.5	16545.3	11884.8	0.781432	-0.355808	0.130322	DOWN	2677.63	3886.49	3722.85	2930.33	3945.84	3842.61	1.04197	0.0593202	0.786714	UP
mr542	Chrysoeriol 7-O-rutinoside	Flavonoids	2.6288e+07	2.74309e+07	2.52813e+07	2.95029e+07	3.22187e+07	3.08891e+07	1.17228	0.229322	0.0105279	UP	7201.38	5118.26	4197.11	5031.28	8647.32	5166.31	1.14096	0.190245	0.627734	UP
mr088	Peonidin O-rutinoside	Flavonoids	8297.62	5617.91	4857.48	8759.52	5033.9	4627.67	0.981254	-0.0273016	0.947636	DOWN	2.70713e+07	2.6542e+07	2.72447e+07	2.71451e+07	2.78759e+07	2.74343e+07	1.01975	0.0282201	0.150284	UP
mr072	C-hexosyl-luteolin O-hexoside	Flavonoids	3.30892e+06	3.33292e+06	3.54016e+06	3.14275e+06	3.12756e+06	3.0549e+06	0.915853	-0.126812	0.0217763	DOWN	18156.9	7636.44	982.953	3278.09	11470.4	21416.9	1.35065	0.433653	0.688043	UP
mr232	Delphinidin O-rutinoside	Flavonoids	4400.37	4204.28	3671.02	2105.45	2217.24	2675.55	0.570091	-0.810736	0.00323976	DOWN	316740	220181	231352	119357	99918.4	108675	0.426867	-1.22814	0.00908217	DOWN
mr1146	C-hexosyl-tricetin O-pentoside	Flavonoids	617435	606627	655555	742138	708253	678810	1.13278	0.179874	0.0241972	UP	170076	163839	176115	159594	176869	188415	1.02911	0.0413992	0.615176	UP
mr1259	N',N'',N'''-DiFeruloyl,p-Cinnamoylagamtine	Phenolamine	5762.07	4543.05	5914.13	3660.24	4565.23	3165.4	0.702305	-0.50983	0.0542883	DOWN	1.05256e+07	1.02277e+07	1.01179e+07	8.72386e+06	9.20941e+06	9.34905e+06	0.883746	-0.178297	0.00604074	DOWN
mr1260	N',N''-DiFeruloylagamtine-N-arabinoside	Phenolamine	4932.05	4274.75	2865.77	6460.83	4578.09	4145.44	1.25776	0.330854	0.330059	UP	5.10464e+06	5.03185e+06	5.31497e+06	4.73666e+06	5.47592e+06	4.94505e+06	0.980984	-0.0276978	0.699286	DOWN
mr543	C-hexosyl-chrysoeriol O-hexoside	Flavonoids	2.81836e+07	2.90846e+07	30951715	2.97842e+07	3.10119e+07	3.17436e+07	1.04897	0.0689711	0.221625	UP	104283	46677	57803.3	151469	41121.2	80266.2	1.30701	0.386272	0.592715	UP
mr074	Luteolin C-feruloylhexoside	Flavonoids	23591.1	382.333	7705.81	9765.65	5726.29	9458.25	0.787588	-0.344486	0.763778	DOWN	200656	208958	194337	83373.9	191510	90251.6	0.604578	-0.726	0.0866026	DOWN
mr545	di-C,C-hexosyl-chrysoeriol	Flavonoids	174520	196549	203820	184184	155675	223065	0.97919	-0.0303397	0.861401	DOWN	110660	129591	91858.1	67027	89693.3	52784.8	0.630833	-0.66467	0.0557573	DOWN
mr029	Tricetin 5-O-hexosyl-O-hexoside	Flavonoids	165091	140213	157326	202682	243553	203935	1.40538	0.490955	0.0150263	UP	9.37257e+06	9.44428e+06	9.06096e+06	7.84415e+06	7.32686e+06	7.81394e+06	0.824489	-0.278428	0.00134687	DOWN
mr843	Selgin O-hexoside derivative	Flavonoids	1.009e+07	1.00536e+07	9.22635e+06	1.01528e+07	1.08243e+07	9.98292e+06	1.05414	0.0760679	0.237022	UP	4305.32	4436.07	4333.92	5992.48	5262.9	5584.75	1.28793	0.365058	0.00427913	UP
mr551	Tricin O-rutinoside	Flavonoids	5.77941e+06	5.60461e+06	4.99637e+06	6.94126e+06	6.6863e+06	6.68644e+06	1.24014	0.310505	0.00650734	UP	4.76845e+07	4.88945e+07	4.74311e+07	4.21763e+07	4.59852e+07	4.29639e+07	0.91053	-0.135222	0.0260999	DOWN
mr234	Selgin O-hexosyl-O-hexoside	Flavonoids	224154	161560	106824	112586	134077	120152	0.744745	-0.425182	0.290973	DOWN	1.38075e+07	1.36563e+07	1.31275e+07	1.68328e+07	1.38732e+07	1.44014e+07	1.11126	0.152192	0.18245	UP
mr075	3',4',5'-Tricetin O-rutinoside	Flavonoids	107953	78603.9	174454	216823	237984	223451	1.87877	0.909787	0.0219226	UP	1.62326e+07	1.62908e+07	1.65299e+07	1.5368e+07	1.66382e+07	1.66209e+07	0.991311	-0.0125906	0.757819	DOWN
mr1600	Luteolin C-sinapoylhexoside	Flavonoids	70641.6	89401.6	73134.5	98108.8	96069.1	94102.4	1.23631	0.306042	0.037513	UP	981254	525623	495056	282907	768814	118130	0.58436	-0.77507	0.330683	DOWN
mr076	Tricin O-hexosyl-O-hexoside	Flavonoids	8.20257e+06	8.16138e+06	7.74032e+06	8.39292e+06	8.72769e+06	7.55437e+06	1.02368	0.0337602	0.642018	UP	6.01721e+06	5.47891e+06	5.83832e+06	6.09816e+06	6.03762e+06	6.39811e+06	1.06919	0.0965243	0.107799	UP
mr556	Tricin O-caffeoyl-4'-O-(coniferyl alcohol)ether	Flavonoids	6935.81	7171.8	4441.42	3871.95	3408.85	4845.3	0.653732	-0.613228	0.0920572	DOWN	6.73324e+06	6.53512e+06	6.29411e+06	6.55701e+06	6.58645e+06	7.12598e+06	1.03614	0.0512182	0.352771	UP
mr077	Tricin 4'-O-(syringyl alcohol)ether O-hexoside	Flavonoids	4.13735e+07	3.97736e+07	4.24007e+07	3.75148e+07	3.60005e+07	3.82391e+07	0.904544	-0.144737	0.0176321	DOWN	8972	5340.88	4830.24	16643.4	17835.3	16081.6	2.64117	1.40118	0.00171986	UP
rpz072	C32H34O15	Flavonoids	1.11679e+07	1.25092e+07	1.12919e+07	9.09559e+06	1.01055e+07	9.81147e+06	0.829665	-0.2694	0.0191098	DOWN	6.5807e+06	6.06322e+06	5.81697e+06	1.0253e+07	9.97331e+06	1.15075e+07	1.71897	0.781546	0.00106733	UP
mr629	Tricin O-glucuronide-O-hexoside	Flavonoids	1.44274e+07	1.40503e+07	1.5024e+07	1.44138e+07	1.35115e+07	1.36499e+07	0.95571	-0.0653546	0.182623	DOWN	282026	250592	228082	581225	789644	924611	3.01759	1.5934	0.00717855	UP
mr628	Tricin O-sinapoylpentoside	Flavonoids	1.70461e+06	641407	476959	599882	449052	1.09747e+06	0.760333	-0.395297	0.629021	DOWN	5.72686e+06	4.98014e+06	5.0203e+06	5.16077e+06	5.30797e+06	4.99217e+06	0.983062	-0.0246455	0.74906	DOWN
mr1424	Picramnioside F	Others	6.2892e+06	6.62117e+06	6.53181e+06	8.51401e+06	8.27435e+06	7.99521e+06	1.27473	0.350193	0.000583059	UP	8.33671e+06	4.6632e+06	4.59882e+06	2.41831e+06	5.72996e+06	1.21898e+06	0.532268	-0.909774	0.207989	DOWN
mr630	Tricin O-hexoside derivative	Flavonoids	4.18561e+06	7.22932e+06	6.56237e+06	8.80437e+06	6.22639e+06	8.82616e+06	1.32706	0.408231	0.195981	UP	296772	288658	234394	211004	249962	202548	0.809337	-0.305188	0.0998504	DOWN
mr852	Tricin O-caffeoyl-4'-O-(syringyl alcohol)ether	Flavonoids	14214	10623.8	12614.8	28966.2	9104.52	7655.91	1.22092	0.287966	0.711858	UP	41021.4	22405.8	39774.9	89238.1	62100.6	57153.5	2.02023	1.01452	0.0393807	UP
rpz080	Cyanocobalamin(V.B12)	Vitamins	458248	526885	339206	237809	280093	170412	0.519741	-0.944134	0.0287993	DOWN	512614	498031	513554	428050	504321	471048	0.920758	-0.119106	0.150008	DOWN
mr567	Tricin 4'-O-(β-guaiacylglyceryl) ether O-hexoside	Flavonoids	1.95748e+06	2.12614e+06	1.96317e+06	1.96255e+06	1.94341e+06	1.93831e+06	0.966509	-0.0491455	0.292857	DOWN	33629.7	29018.1	39996.2	23760.7	42501.1	43371.5	1.06809	0.0950394	0.760705	UP
mr844	Tricin O-sinapoylhexoside	Flavonoids	1.16161e+07	4.79707e+06	4.37516e+06	4.72954e+06	4.301e+06	7.64971e+06	0.802387	-0.317631	0.622587	DOWN	7703.11	8557.86	6577.34	5503.47	6463.48	4918.39	0.739343	-0.435685	0.0529228	DOWN
mr854	Tricin O-caffeoyl-4'-O-(3-(4-Hydroxy-3,5-dimethoxyphenyl)propanoic acid)ether	Flavonoids	351264	257566	273305	296702	288287	285207	0.986466	-0.0196585	0.898079	DOWN	178301	130953	128642	126476	185882	144203	1.04262	0.0602203	0.807574	UP
mr1025	N',N'',N'''-DiFeruloyl,Sinapoylspermidine	Phenolamine	42646.1	39797.5	39054.3	31480.4	34706.2	40973.9	0.881994	-0.18116	0.185701	DOWN	239051	210699	235550	245749	204196	393079	1.23015	0.298837	0.415929	UP
mr1234	C-pentosyl-apigenin O-p-coumaroylhexoside	Flavonoids	15052.2	36028.3	46364.9	4964.11	16799.9	15257.8	0.379924	-1.39622	0.112491	DOWN	4.85455e+06	4.7233e+06	4.93668e+06	3.85556e+06	4.18744e+06	4.2651e+06	0.847984	-0.237891	0.00630174	DOWN
mr030	Tricin O-rhamnosyl-O-malonylhexoside	Flavonoids	20488.1	16578.9	40490.7	30843.7	29275.1	30601	1.16971	0.226146	0.586203	UP	39556.6	30625.1	33343.8	32819.6	43792.1	35711.7	1.08498	0.117672	0.5249	UP
mr1110	C-pentosyl-apigenin O-caffeoylhexoside	Flavonoids	9748.39	6964.88	9359.14	4474.57	2936.77	3621.39	0.423157	-1.24073	0.00684104	DOWN	1.08702e+08	1.1061e+08	1.09465e+08	8.58185e+07	8.50629e+07	8.86222e+07	0.7893	-0.341354	4.53497e-05	DOWN
mr1235	O-malonylhexoside derivative	Flavonoids	134356	127056	146722	171275	181747	94644.9	1.09686	0.133381	0.662967	UP	105516	98784.1	94219.5	75022.9	69561.6	106626	0.841521	-0.24893	0.259405	DOWN
mr080	C-pentosyl-apigenin O-rutinoside	Flavonoids	359908	394466	359143	400720	160272	432742	0.892429	-0.164191	0.669309	DOWN	3.75949e+06	3.53947e+06	3.81076e+06	2.40336e+06	2.57262e+06	2.43274e+06	0.666868	-0.584527	0.000231385	DOWN
mr731	Luteolin O-rahmnosyl-O-rutinoside	Flavonoids	3.8648e+06	3.82573e+06	3.73889e+06	3.58269e+06	3.76043e+06	3.40586e+06	0.940466	-0.0885519	0.105713	DOWN	2.33703e+06	2.34186e+06	2.26664e+06	1.50182e+06	1.57792e+06	1.60445e+06	0.674418	-0.568285	4.31175e-05	DOWN
mr031	C-pentosyl-apeignin O-feruloylhexoside	Flavonoids	37080.6	48121.3	38576.1	47286.6	38100.2	50900	1.10106	0.138891	0.463179	UP	29468.5	18382.6	14511.4	13042.6	29703.2	31046.6	1.18328	0.242794	0.630315	UP
mr1113	C-hexosyl-apigenin O-p-coumaroylhexoside	Flavonoids	8.86568e+07	8.24839e+07	8.17823e+07	8.58153e+07	8.53236e+07	7.74989e+07	0.983057	-0.0246525	0.701544	DOWN	22675.3	29008.1	31308.5	31143.8	37017.3	26331.2	1.13857	0.187224	0.39495	UP
mr1239	C-hexosyl-chrysin O-feruloylhexoside	Flavonoids	86646.1	106994	104274	78591.4	53833	65328.3	0.663791	-0.591199	0.0252649	DOWN	1.75881e+08	1.80958e+08	1.83576e+08	1.76952e+08	1.81494e+08	1.80725e+08	0.997698	-0.00332535	0.883626	DOWN
mr584	C-hexosyl-luteolin O-p-coumaroyl-O-hexoside	Flavonoids	2.51471e+06	2.61983e+06	2.53304e+06	2.66182e+06	2.55555e+06	2.61683e+06	1.02173	0.0310149	0.282044	UP	204334	326030	345283	78271.9	43569.2	44478.6	0.189939	-2.39639	0.00657219	DOWN
mr585	C-hexosyl-apigenin O-caffeoylhexoside	Flavonoids	1.74786e+06	1.72547e+06	1.6235e+06	1.14478e+06	1.22269e+06	1.23116e+06	0.706052	-0.502154	0.000448582	DOWN	2.22589e+07	2.17935e+07	2.20731e+07	2.22419e+07	2.18188e+07	2.18902e+07	0.997357	-0.00381739	0.772316	DOWN
mr587	C-hexosyl-naringenin O-hexosyl-O-hexoside	Flavonoids	28785.4	21079.4	17619.1	20112.9	35722.5	40987.6	1.43476	0.520807	0.239524	UP	3.04213e+06	3.32349e+06	3.13412e+06	3.76878e+06	4.20384e+06	3.56665e+06	1.21469	0.280591	0.0296732	UP
rpz127	Gly+4hexoside	Amino acid derivatives	21222.7	23761.2	22738.3	24526.6	23811.5	49520.3	1.445	0.531065	0.302003	UP	58899	58219.4	68332.4	320250	320114	291889	5.02696	2.32968	1.5335e-05	UP
mr589	C-pentosyl-chrysoeriol O-feruloylhexoside	Flavonoids	1.80583e+08	1.81205e+08	1.82945e+08	1.73893e+08	1.79388e+08	1.79874e+08	0.978746	-0.030994	0.132044	DOWN	7.61739e+06	7.18648e+06	7.00978e+06	6.49403e+06	6.59762e+06	6.92973e+06	0.917837	-0.12369	0.055443	DOWN
mr082	C-hexosyl-apigenin O-feruloylhexoside	Flavonoids	193130	93177.8	21993.8	595412	148620	315396	3.43634	1.78087	0.147085	UP	4.49194e+06	4.48297e+06	4.4983e+06	3.38284e+06	3.54118e+06	3.30915e+06	0.75952	-0.396841	9.50655e-05	DOWN
mr1247	C-hexosyl-chrysoeriol O-p-coumaroylhexoside	Flavonoids	2.23072e+07	2.22251e+07	2.23174e+07	2.44559e+07	2.42663e+07	2.51064e+07	1.1044	0.143257	0.000813758	UP	123471	110615	90418.7	106695	116614	87445.9	0.957627	-0.0624644	0.73989	DOWN
mr158	Chrysoeriol O-hexosyl-O-rutinoside	Flavonoids	3.04273e+06	2.88488e+06	2.65299e+06	3.53609e+06	3.95776e+06	3.16342e+06	1.24202	0.312687	0.053783	UP	4.32775e+06	4.03499e+06	4.10834e+06	3.84247e+06	4.22638e+06	3.94854e+06	0.96362	-0.0534635	0.353912	DOWN
rpz135	Ala+4hexoside	Amino acid derivatives	38650.6	50880	50202.7	170000	171606	151969	3.53227	1.82059	9.25947e-05	UP	1.97023e+07	1.79787e+07	1.91099e+07	1.84617e+07	1.97418e+07	2.00426e+07	1.02562	0.0365025	0.526678	UP
mr830	C-hexosyl-luteolin O-feruloylhexoside	Flavonoids	7.09458e+06	7.02118e+06	6.42072e+06	7.04909e+06	7.0464e+06	7.14015e+06	1.03404	0.0482988	0.340643	UP	14692.5	24843.3	13883	27051	25145.4	25399.6	1.4526	0.538635	0.0873233	UP
mr1495	C-hexosyl-chrysoeriol O-caffeoylhexoside	Flavonoids	3.60238e+06	3.77338e+06	3.90616e+06	3.51902e+06	3.3689e+06	3.66766e+06	0.935619	-0.0960064	0.120751	DOWN	168493	138813	94775.5	156539	187123	123633	1.16219	0.216845	0.483652	UP
rpz150	Ser+4hexoside	Amino acid derivatives	86572.9	113488	99877.4	56397.9	80658.8	84831.1	0.739779	-0.434834	0.0919224	DOWN	8.80403e+06	8.31226e+06	7.56826e+06	1.08154e+07	1.26317e+07	1.05156e+07	1.37587	0.460344	0.0147252	UP
mr838	Chrysoeriol O-feruloylhexosyl-O-hexoside	Flavonoids	4.28084e+06	4.34576e+06	4.21295e+06	4.18867e+06	4.18947e+06	4.09695e+06	0.971613	-0.0415457	0.0687108	DOWN	1.14241e+06	991443	952029	979261	1.15337e+06	1.01995e+06	1.02161	0.0308486	0.790556	UP
mr591	C-hexosyl-chrysoeriol O-feruloylhexoside	Flavonoids	2.1528e+07	2.09169e+07	2.22839e+07	2.23071e+07	2.21125e+07	2.27631e+07	1.03791	0.0536806	0.136479	UP	325237	394859	271359	306468	260932	249412	0.823852	-0.279544	0.217058	DOWN
mr1243	Tricin O-malonylhexoside derivative	Flavonoids	21105	21359.8	25313.6	27655.1	22291.4	18215.4	1.00566	0.00814084	0.968616	UP	476388	262927	261138	298250	400261	213858	0.911955	-0.132965	0.759313	DOWN
rpz154	Gln+4hexoside	Amino acid derivatives	92161.7	78419.3	116103	97149.6	126701	109157	1.16159	0.216095	0.330688	UP	6388.48	5706.32	15693.5	8502.51	3490.41	2699.47	0.528726	-0.919408	0.303275	DOWN
mr090	Tricin 4'-O-(β-guaiacylglyceryl) ether-O-rutinoside	Flavonoids	8.33259e+06	8.97708e+06	8.68175e+06	1.09293e+07	1.05373e+07	1.05508e+07	1.23184	0.300821	0.000889632	UP	189572	217927	184200	598742	629041	609536	3.10516	1.63467	7.08934e-06	UP
mr1612	Tricin 4'-O-(β-guaiacylglyceryl) ether O-hexoside derivative	Flavonoids	1.02537e+06	1.08855e+06	945330	1.09295e+06	989180	896745	0.973727	-0.0384109	0.722146	DOWN	2.06481e+06	2.06764e+06	2.11133e+06	3.70241e+06	4.02882e+06	3.79747e+06	1.84643	0.884739	5.64958e-05	UP
mr1498	Smiglaside C	Polyphenol	329100	294055	342273	312072	276868	323597	0.945215	-0.0812855	0.43024	DOWN	5236.67	4951.46	6218.85	6229.2	10330.4	12220.7	1.75415	0.810771	0.0848604	UP
mr1949	Tricin 4'-O-(β-guaiacylglyceryl) ether 5-O-hexosyl-O-hexoside	Flavonoids	428515	193299	452303	210344	404457	427290	0.970184	-0.0436702	0.925714	DOWN	65529.2	72809	77262	64160.9	68056.3	74574.1	0.959143	-0.0601828	0.555838	DOWN
mr1124	C-hexosyl-apigenin O-hexosyl-O-hexosyl-O-hexoside	Flavonoids	4705.15	6821.43	6666.74	5127.19	6339.82	5080.02	0.909511	-0.136836	0.528567	DOWN	81110.1	55102.4	37070.2	72430.9	74401.5	42347.1	1.09174	0.126628	0.763646	UP
Lp001	2-Aminoethylphosphonate	Lipids	71819.7	81181.6	88196.7	80283.6	69491.1	91765.8	1.00142	0.00204658	0.989289	UP	73165.3	69541.8	47942.1	71664.8	84473.3	85035.4	1.26501	0.339151	0.134736	UP
Lp002	delta-Tridecalactone	Lipids	36564.8	26686.2	38846.7	104360	100209	95407.3	2.93814	1.5549	0.000130594	UP	427649	342033	349047	326162	475007	222016	0.914596	-0.128793	0.705278	DOWN
Lp003	1-Octadecanol	Lipids	171276	184369	179807	194308	182042	192703	1.06275	0.0878048	0.108356	UP	8083.04	4360.06	6118.6	6694.3	3834.47	12299.9	1.22988	0.298515	0.627291	UP
Lp004	16-Hydroxy hexadecanoic acid	Lipids	32580	38309.3	42465.3	27946.3	17313.6	25954	0.62824	-0.670613	0.0318414	DOWN	58748.9	59516.1	44408.4	76378.5	97267.5	75524.3	1.53172	0.615154	0.0289357	UP
Lp005	Octadecadien-6-ynoic acid	Lipids	171554	134807	151623	360241	534018	426374	2.88358	1.52786	0.00513196	UP	156270	127799	135997	331973	376654	373068	2.57506	1.36461	0.00018748	UP
Lp006	14,15-Dehydrocrepenynic acid	Lipids	137615	125708	143601	124588	161029	142511	1.05211	0.0732879	0.580237	UP	52190.4	48077.9	29743	38151.8	23203.3	38276.7	0.766332	-0.383959	0.300519	DOWN
Lp007	α-Linolenic acid	Lipids	2.20022e+06	2.21763e+06	2.34836e+06	2.6553e+06	3.00693e+06	2.75378e+06	1.24383	0.314788	0.00868031	UP	6225.35	5658.12	6665.36	8117.27	10582.9	3432.82	1.19323	0.254869	0.602677	UP
Lp009	Punicic acid	Lipids	419929	373683	408293	704848	643015	651015	1.66309	0.733867	0.000370978	UP	620.334	1130.77	1033.65	1474.34	755.508	1250.47	1.24978	0.32167	0.429082	UP
Lp010	Linoleic acid	Lipids	76999.9	74701.9	89154.9	77978.2	62184.7	73740.8	0.888095	-0.171214	0.23968	DOWN	84434.5	84545.4	76249.6	295467	308723	283303	3.61903	1.8556	1.06812e-05	UP
Lp011	Oleic acid	Lipids	207966	255867	112750	287418	452748	273660	1.75834	0.814211	0.110327	UP	20194	18466.4	24352.3	180930	192522	203841	9.16155	3.19559	1.50539e-05	UP
Lp012	1,18-Octadecanediol	Lipids	9600.65	9140.33	6065.49	5443.69	7417.12	5279.09	0.731257	-0.45155	0.163823	DOWN	4411.57	6979.45	5205.49	9873.21	9303.1	7425.87	1.60288	0.680664	0.0345935	UP
Lp013	4-oxo-9Z,11Z,13E,15E-octadecatetraenoic acid	Lipids	46966.4	52260.3	47001.5	20848	27013.6	25274.8	0.500153	-0.999559	0.000662238	DOWN	105179	108540	98886.3	177818	194119	201510	1.83442	0.875323	0.000324426	UP
Lp014	9-Hydroxy-(10E,12Z,15Z)-octadecatrienoic acid	Lipids	130954	157642	132775	154508	140370	172447	1.10906	0.149335	0.292883	UP	2.6917e+07	2.79989e+07	2.67414e+07	3.61922e+07	3.72998e+07	3.74765e+07	1.35895	0.442496	6.43684e-05	UP
Lp015	Arachidic acid	Lipids	33948.6	37204.6	40497.2	36635.6	41331.2	38929.8	1.04699	0.0662451	0.494017	UP	1.1874e+07	1.06687e+07	1.07211e+07	1.91854e+07	2.0815e+07	2.05117e+07	1.81916	0.863274	0.000140023	UP
Lp016	4-Hydroxysphinganine	Lipids	5871.8	4061.23	5390.18	4946.88	8729.35	3788.42	1.13975	0.18872	0.676173	UP	1.76235e+06	1.69544e+06	1.79753e+06	9.42607e+06	8.16952e+06	9.39107e+06	5.13512	2.3604	6.27792e-05	UP
Lp017	Docosanoic acid	Lipids	350.911	805.604	427.69	635.681	781.057	823.901	1.41436	0.500152	0.222483	UP	8.72497e+06	9.06638e+06	9.70254e+06	1.83067e+07	1.81156e+07	1.95374e+07	2.03535	1.02528	5.70678e-05	UP
Lp018	MAG (18:4) isomer1	Lipids	66159.5	62744.1	61503.3	83503.5	86703.3	79728.2	1.31264	0.392467	0.00126291	UP	6551.75	13494.2	12500.3	11364.8	7327.58	13812.2	0.998717	-0.00185192	0.996371	DOWN
Lp019	MAG (18:4) isomer3	Lipids	22091.6	29040.3	21253.7	35232.8	33762.6	38315.5	1.48249	0.568022	0.0143219	UP	10478.6	10333.9	14103.1	16308.8	23825.4	15892.9	1.60464	0.682251	0.0694823	UP
Lp020	MAG (18:4) isomer2	Lipids	4312.39	4708.96	3962.57	3613.59	9838.1	3386.8	1.29687	0.375037	0.577975	UP	1.00315e+06	838157	940122	1.42052e+06	1.41012e+06	1.31845e+06	1.49171	0.576966	0.00141454	UP
Lp021	MAG (18:3) isomer4	Lipids	115623	130147	133390	162168	144206	181032	1.28549	0.362316	0.039217	UP	1.43933e+06	909700	1.02138e+06	1.53802e+06	1.75027e+06	1.36323e+06	1.3801	0.464778	0.0951396	UP
Lp022	MAG (18:3) isomer2	Lipids	2.27284e+07	2.05859e+07	2.15639e+07	4.37794e+07	4.35235e+07	4.28682e+07	2.00639	1.0046	5.55226e-06	UP	237634	73598.2	92100.4	79046.6	101608	89060.3	0.668718	-0.58053	0.44225	DOWN
Lp023	MAG (18:3) isomer1	Lipids	1.47617e+07	1.52108e+07	1.45555e+07	1.80507e+07	1.93582e+07	18700951	1.2601	0.333542	0.000807892	UP	56071.7	17524.3	86879.2	1.08354e+06	700156	766335	15.8905	3.99009	0.00267404	UP
Lp024	MAG (18:3) isomer5	Lipids	1.06096e+06	1.35366e+06	1.2362e+06	3.03966e+06	2.98159e+06	3.18544e+06	2.52181	1.33446	5.94334e-05	UP	80889.1	155877	111093	474317	607403	630105	4.92103	2.29896	0.00103266	UP
Lp025	MAG (18:3) isomer3	Lipids	6.95664e+06	7.19752e+06	6.77302e+06	1.61233e+07	1.51019e+07	1.68198e+07	2.29582	1.19901	6.1289e-05	UP	118162	133186	144277	357675	362768	363956	2.74098	1.45469	7.96632e-06	UP
Lp026	MAG (18:2) isomer1	Lipids	9647.54	6666.68	4638.8	15052	5010.12	9068.62	1.39029	0.475385	0.449993	UP	128060	117967	118112	441198	428691	450990	3.62741	1.85894	1.61134e-06	UP
Lp026a	MAG (18:2) isomer2	Lipids	15664.1	16739	11394.2	13065.3	6387.02	14812.7	0.782354	-0.354107	0.35525	DOWN	182179	193093	162002	701728	694396	694706	3.89155	1.96034	6.54434e-07	UP
Lp027	MAG (18:2)	Lipids	1.42494e+06	1.62228e+06	1.41682e+06	942096	1.06793e+06	1.43332e+06	0.771354	-0.374535	0.103495	DOWN	27210.8	24801.2	24588.3	47577	65536.9	53482.1	2.17487	1.12093	0.0049737	UP
Lp027a	MAG (18:2) isomer3	Lipids	1.51111e+06	1.35701e+06	1.36945e+06	1.00506e+06	1.76954e+06	1.48871e+06	1.00608	0.00873842	0.971862	UP	137176	143717	184008	358171	367106	345468	2.30316	1.20362	0.000223073	UP
Lp028	Cholesterol	Lipids	225335	207520	237221	135133	86933.2	121909	0.513338	-0.962019	0.00292018	DOWN	5.23098e+06	5.46591e+06	5.40791e+06	1.95187e+07	2.09861e+07	1.93616e+07	3.7173	1.89426	9.7641e-06	UP
Lp029	PC 9:0	Lipids	246568	364432	363771	288880	126299	118730	0.547728	-0.868468	0.0965431	DOWN	6.89019e+06	7.0626e+06	7.06837e+06	2.51756e+07	2.5713e+07	2.51155e+07	3.6156	1.85423	8.28604e-08	UP
Lp030	PC 9:0 isomer	Lipids	148635	256718	272456	89596.9	103651	77509.6	0.399461	-1.32387	0.0267158	DOWN	26630.6	34783	39047.3	89984	95493.8	87645.8	2.7187	1.44292	0.000183837	UP
Lp031	lysoPE 14:0 (sn-1)	Lipids	96577.8	66394	98392.2	397993	383940	352422	4.34013	2.11774	6.84258e-05	UP	7150.04	13012.2	9152.63	37537.4	31500.3	25868.6	3.23748	1.69487	0.00445161	UP
Lp032	lysoPE 14:0 (sn-2)	Lipids	110714	106492	98516.7	456924	468799	441951	4.33187	2.11499	2.1137e-06	UP	25509.7	25231.9	29877.9	50988.1	51639	64675.1	2.07521	1.05325	0.00356429	UP
Lp033	LysoPE 15:0 (sn-1)	Lipids	129239	145403	150464	745824	673055	671202	4.91662	2.29767	2.59225e-05	UP	544690	553975	536873	1.66539e+06	1.57925e+06	1.70466e+06	3.0261	1.59746	7.79678e-06	UP
Lp034	LysoPC 12:0	Lipids	23248.6	23022.9	17862.1	31621.7	38469.6	34100	1.6246	0.700082	0.00743466	UP	895006	947240	954794	2.546e+06	2.676e+06	2.60353e+06	2.79779	1.48429	2.36574e-06	UP
Lp035	LysoPE 16:1 (sn-1)	Lipids	125813	93929.7	124502	364341	388421	324333	3.12886	1.64564	0.000335783	UP	51742.8	53946.8	64649.5	214913	256442	176021	3.80052	1.9262	0.00251222	UP
Lp036	lysoPE 16:0 (sn-1)	Lipids	4.0673e+06	3.80904e+06	3.84025e+06	1.89555e+07	1.79225e+07	1.80119e+07	4.6848	2.22799	1.86934e-06	UP	62900.6	62296.4	61403.8	188336	267473	217497	3.60827	1.85131	0.00216895	UP
Lp037	lysoPE 16:0 (sn-2)	Lipids	5.38441e+06	5.24171e+06	5.13983e+06	2.49148e+07	2.36542e+07	2.33831e+07	4.56377	2.19022	2.51885e-06	UP	1.44431e+07	1.4958e+07	1.54897e+07	4.90001e+07	4.7315e+07	4.61858e+07	3.17439	1.66648	3.07682e-06	UP
Lp038	lysoPE 17:1 (sn-2)	Lipids	37778.2	33218.3	31558.7	100301	116289	108406	3.16898	1.66402	0.000118131	UP	480324	534289	517286	2.27104e+06	2.18777e+06	2.27115e+06	4.3932	2.13527	6.98146e-07	UP
Lp039	lysoPE 17:1 (sn-1)	Lipids	6639.22	5602.77	6604.31	31210.5	19244.5	26052.6	4.05955	2.02132	0.00525815	UP	552485	739941	809960	2.4497e+06	2.52682e+06	2.55888e+06	3.58421	1.84166	2.6623e-05	UP
Lp039b	lysoPC 14:1 (sn-1)	Lipids	16472.5	19683.4	13346.2	43709.2	35800	40731.1	2.42899	1.28036	0.00131762	UP	3.31944e+06	3.32212e+06	3.20384e+06	1.0063e+07	1.04922e+07	1.0776e+07	3.18231	1.67007	4.484e-06	UP
Lp040	lysoPC 14:0 (sn-1)	Lipids	527127	452599	478638	1.22185e+06	1.11414e+06	1.12391e+06	2.37245	1.24638	8.13786e-05	UP	55229.5	62961.4	71921.9	135896	159422	176117	2.47976	1.3102	0.0017535	UP
Lp041	lysoPC 14:0 (sn-2)	Lipids	830425	756712	839994	2.0295e+06	1.95448e+06	1.87095e+06	2.41229	1.2704	2.70002e-05	UP	999717	1.00364e+06	988782	3.43726e+06	3.57737e+06	3.42196e+06	3.48801	1.8024	9.59043e-07	UP
Lp042	lysoPE 17:0 (sn-2)	Lipids	47390.7	47715.9	44279.9	262696	197067	260128	5.16472	2.36869	0.000842141	UP	78628.3	93027.5	82857.6	174041	199121	207188	2.28023	1.18918	0.000560986	UP
Lp043	lysoPE 17:0 (sn-1)	Lipids	43808.9	41250	39124.5	232995	207119	178410	4.98073	2.31636	0.000480172	UP	1.02357e+06	967378	1.06949e+06	2.9906e+06	3.26e+06	3.13258e+06	3.06595	1.61633	1.44368e-05	UP
Lp044	LysoPE 18:3 isomer2	Lipids	1.33825e+07	11709025	1.17332e+07	3.41539e+07	3.42426e+07	3.36351e+07	2.77074	1.47027	3.14036e-06	UP	379630	479455	283088	287374	250828	395345	0.817343	-0.290986	0.385126	DOWN
Lp045	LysoPE(18:3) isomer1	Lipids	412194	408351	408338	2.15877e+06	2.1356e+06	2.1561e+06	5.24906	2.39206	1.99278e-09	UP	760.971	774.312	1499.13	1221.17	2049.94	1969.68	1.72712	0.788365	0.110088	UP
Lp046	lysoPE 18:2 (sn-2)	Lipids	537380	395436	602318	1.77013e+06	1.82519e+06	1.66123e+06	3.42417	1.77575	9.04384e-05	UP	11239.1	9767.59	10049.1	43705.3	38105.3	34371.7	3.74108	1.90346	0.000497384	UP
Lp048	LysoPE 18:2 (1n isomer)	Lipids	2.52336e+06	2.37865e+06	2.59261e+06	1.08967e+07	1.05793e+07	1.06988e+07	4.29305	2.102	2.0572e-07	UP	1.12982e+06	1.11617e+06	1.05949e+06	3.12604e+06	3.17663e+06	3.1689e+06	2.86541	1.51874	1.69849e-07	UP
Lp049	lysoPC 15:1 (sn-1)	Lipids	51017.4	53925.1	54339.9	144218	131111	127748	2.53057	1.33947	9.29243e-05	UP	1.14827e+06	864213	1.12454e+06	3.04387e+06	3.16275e+06	3.0758e+06	2.95899	1.56511	3.05515e-05	UP
Lp050	lysoPE 18:1 (sn-2)	Lipids	1.02143e+06	911744	947630	2.82835e+06	2.74745e+06	2.71426e+06	2.87769	1.52491	2.71123e-06	UP	119648	123353	140027	425592	438352	430540	3.37961	1.75686	1.97617e-06	UP
Lp051	lysoPC 15:1 (sn-2)	Lipids	84959.2	71572.3	72433.6	156942	161198	153365	2.05929	1.04215	7.7916e-05	UP	119918	111566	112283	455181	381866	388165	3.56408	1.83353	0.000239791	UP
Lp052	lysoPE 18:1 (sn-1)	Lipids	779649	690425	685489	3.28665e+06	3.01822e+06	3.11143e+06	4.36837	2.12709	8.81204e-06	UP	7111.2	7022.28	9678.15	44225.6	6955.8	38847.3	3.78087	1.91872	0.131382	UP
Lp053	1-O-Palmitoylhexitol	Lipids	305716	292474	263266	323803	213255	220498	0.87939	-0.185424	0.411858	DOWN	73409	35525.7	64907.1	161340	202006	190985	3.18871	1.67297	0.00161543	UP
Lp054	lysoPE 18:0 (sn-2)	Lipids	1133.59	935.124	2170.24	1177.04	1597.13	1522.1	1.01352	0.0193738	0.96457	UP	1.76237e+06	1.7648e+06	1.73197e+06	4.99123e+06	4.87856e+06	5.10291e+06	2.84698	1.50943	1.00948e-06	UP
Lp055	lysoPE 18:0 (sn-1)	Lipids	6792.79	6075.06	5564.32	31612.1	34165.4	38593.1	5.66242	2.50142	0.00015812	UP	634654	887705	837376	2.85067e+06	2.58543e+06	1.93292e+06	3.12281	1.64285	0.00415162	UP
Lp056	lysoPC 15:0 (sn-1)	Lipids	817128	850582	861246	2.4947e+06	2.40319e+06	2.39509e+06	2.88379	1.52797	1.34716e-06	UP	4.80331e+07	4.73958e+07	4.74326e+07	1.35805e+08	1.37323e+08	1.33382e+08	2.84548	1.50867	1.85766e-07	UP
Lp057	lysoPC 15:0 (sn-2)	Lipids	775288	802627	799186	2.28508e+06	2.2403e+06	2.2016e+06	2.82991	1.50076	5.82435e-07	UP	4.77838e+07	4.80413e+07	4.71129e+07	1.37572e+08	1.3904e+08	1.35138e+08	2.88062	1.52638	1.74765e-07	UP
Lp060	LPC(1-acyl 16:2)	Lipids	130023	132290	139861	285661	281973	260216	2.05844	1.04155	7.46737e-05	UP	261161	258431	306916	590853	582338	525490	2.05525	1.03932	0.000356067	UP
Lp061	LysoPC 16:2 (sn-2)	Lipids	112479	110458	123634	228971	217881	202115	1.87253	0.904991	0.000331976	UP	231990	222997	249444	479078	401903	443976	1.88089	0.911417	0.000937467	UP
Lp062	LysoPC 16:1 (1n isomer)	Lipids	16226.3	15568.8	16888.6	39936.1	42475.1	38477.2	2.48314	1.31217	4.00419e-05	UP	155074	170837	175593	489149	481263	434017	2.80044	1.48565	7.99691e-05	UP
Lp063	LysoPC 16:1 (2n isomer)	Lipids	30816.1	64642.8	29558.8	129967	122305	114372	2.93273	1.55224	0.00284722	UP	157992	182420	176537	471236	444486	514557	2.76677	1.4682	0.000149812	UP
Lp064	lysoPC 16:1 (sn-2)	Lipids	1.7366e+06	1.54864e+06	1.71592e+06	3.7027e+06	3.45505e+06	3.40356e+06	2.11177	1.07845	7.23427e-05	UP	10701.9	14652.1	19644.3	23871.2	13624.5	18023.2	1.2338	0.303111	0.423427	UP
Lp065	lysoPC 16:1 (sn-1)	Lipids	783643	646048	1.02425e+06	1.74918e+06	1.77078e+06	1.66688e+06	2.11368	1.07976	0.00137281	UP	300994	272976	294739	978074	1.00229e+06	1.02231e+06	3.45648	1.7893	1.2973e-06	UP
Lp066	lysoPC 16:0 (sn-1)	Lipids	3.88708e+07	3.69158e+07	3.81781e+07	1.13428e+08	1.11303e+08	110366140	2.94036	1.55599	2.67368e-07	UP	828460	793055	829539	2.11286e+06	2.13918e+06	2.22511e+06	2.6426	1.40196	3.07462e-06	UP
Lp067	lysoPC 16:0 (sn-2)	Lipids	3.93759e+07	3.88842e+07	3.89929e+07	1.18306e+08	109613098	1.10649e+08	2.8875	1.52982	1.14021e-05	UP	1.20725e+07	1.31332e+07	1.2704e+07	3.53707e+07	3.54239e+07	3.09906e+07	2.68494	1.42489	0.000143382	UP
Lp068	lysoPE 20:5 (sn-1)	Lipids	174671	182914	164065	577123	529604	493760	3.06812	1.61736	0.000130511	UP	7.26747e+06	7.862e+06	7.96614e+06	2.10073e+07	1.57045e+07	2.16129e+07	2.52536	1.33649	0.00341001	UP
Lp069	lysoPE 20:5 (sn-2)	Lipids	169755	155907	152928	510103	438562	428404	2.87734	1.52474	0.00033544	UP	8.42757e+06	7.71554e+06	8.7745e+06	1.92687e+07	2.00778e+07	1.96687e+07	2.36841	1.24392	8.2097e-06	UP
Lp070	lysoPC 17:1 (sn-2)	Lipids	172590	163813	147132	387702	325441	281341	2.05669	1.04033	0.00582517	UP	8.45382e+06	8.59831e+06	8.60208e+06	2.46618e+07	2.57538e+07	2.61089e+07	2.98292	1.57673	2.66306e-06	UP
Lp071	lysoPC 17:1 (sn-1)	Lipids	185656	168981	149975	351954	338770	327799	2.01843	1.01323	0.000161673	UP	1.10649e+07	1.04587e+07	1.14427e+07	1.96841e+07	1.9659e+07	1.99859e+07	1.79969	0.847746	8.6622e-06	UP
Lp072	FA(C24H45O9P)	Lipids	9700.93	13464.3	12181.1	17218.5	15957.2	22268.9	1.56861	0.649486	0.0393705	UP	12932.3	11462.8	13042.1	24750.9	26929.3	22670.7	1.98602	0.989877	0.000760505	UP
Lp073	lysoPC 17:0 (sn-1)	Lipids	216413	236934	295671	778080	634866	714457	2.84025	1.50602	0.000652378	UP	7419.9	11539.7	9281.3	31785.7	33784.6	42157.9	3.81461	1.93154	0.00145129	UP
Lp074	lysoPC 17:0 (sn-2)	Lipids	691864	628829	651701	1.88524e+06	1.82575e+06	1.77794e+06	2.78288	1.47658	5.35832e-06	UP	1.19714e+06	1.35103e+06	1.24816e+06	2.3042e+06	2.33024e+06	2.37716e+06	1.84694	0.885135	2.80991e-05	UP
Lp075	lysoPC 18:3 (sn-2)	Lipids	1.15319e+07	1.18882e+07	1.22762e+07	2.06496e+07	2.15626e+07	1.97189e+07	1.73495	0.794891	0.000108236	UP	2.20386e+06	2.20746e+06	2.31518e+06	4.60723e+06	4.84123e+06	4.82974e+06	2.12268	1.08589	7.54778e-06	UP
Lp076	lysoPC 18:3 (sn-1)	Lipids	7.44696e+06	7.56936e+06	7.76055e+06	1.28691e+07	1.25194e+07	1.22488e+07	1.65243	0.724591	1.62214e-05	UP	1.8233e+06	1.76491e+06	1.80383e+06	3.78861e+06	3.71038e+06	3.69269e+06	2.07559	1.05352	5.79929e-07	UP
Lp077	lysoPC 18:2 (sn-2)	Lipids	7.42773e+06	6.60947e+06	7.31697e+06	1.2653e+07	1.14112e+07	1.13363e+07	1.65778	0.729255	0.000713186	UP	4430.37	4780.59	6298.57	10314.8	3806.79	10379.3	1.57973	0.659676	0.254434	UP
Lp078	lysoPC 18:2 (sn-1)	Lipids	6.51488e+06	6.84659e+06	6.79326e+06	21320114	2.37918e+07	2.21752e+07	3.33853	1.73921	2.78676e-05	UP	7034.92	16736.4	16925.4	16308.5	17195.2	23713.7	1.40594	0.491539	0.242052	UP
Lp079	lysoPC 18:1 (sn-1)	Lipids	1.00505e+07	9.31918e+06	1.04111e+07	1.65255e+07	1.36185e+07	1.30725e+07	1.45116	0.537203	0.0160873	UP	47985.5	34770.3	30523.5	65520.6	91002.6	56489.8	1.88042	0.911057	0.0455894	UP
Lp080	LPS 18:2 (sn-2)	Lipids	5665.11	12257	7534.26	22705.9	32144.8	31483.6	3.39146	1.76191	0.00497191	UP	36126	32249.6	34262.2	88186.8	102247	85199.8	2.6855	1.42519	0.000427405	UP
Lp080a	LPS 18:2 (sn-1)	Lipids	5974.4	12192.5	9457.69	28386.5	34736.9	21656.9	3.06901	1.61777	0.0103828	UP	59256.4	56044.1	58901.3	99552.3	108749	115365	1.85799	0.893745	0.000446882	UP
Lp081	lysoPC 18:1 (sn-2)	Lipids	1.07948e+06	1.19241e+06	1.25391e+06	2.2021e+06	1.82367e+06	2.01552e+06	1.71345	0.776905	0.00224854	UP	43362.7	57876.5	40064.2	102036	119681	47795.9	1.90734	0.931561	0.127927	UP
Lp082	lysoPC 18:0 (sn-1)	Lipids	1.62092e+06	1.6213e+06	1.62881e+06	4.14549e+06	3.77959e+06	3.74186e+06	2.39517	1.26013	6.12707e-05	UP	72452.3	34297.3	34887.9	259137	160241	191537	4.31323	2.10877	0.00793065	UP
Lp083	lysoPC 18:0 (sn-2)	Lipids	1.26885e+06	1.26377e+06	1.26501e+06	3.17682e+06	2.87729e+06	2.78655e+06	2.32794	1.21905	0.000140655	UP	57711.5	52140.2	56982.6	129678	184411	165179	2.87271	1.52241	0.00296012	UP
Lp084	MGMAG (18:2) isomer2	Lipids	5512.64	5209.73	3598.64	9562.4	10187.9	8473.39	1.97079	0.978772	0.0039687	UP	139373	162932	188520	546967	518975	524133	3.2396	1.69582	2.48987e-05	UP
Lp085	MGMAG (18:2) isomer1	Lipids	10274.4	24059.4	7030.12	18168.7	17750.8	14961.2	1.23007	0.298744	0.582858	UP	139011	175347	206860	529048	532612	536779	3.06674	1.6167	5.36047e-05	UP
Lp086	lysoPC 19:0 (sn-2)	Lipids	32265.4	26894.4	16529.1	65754.8	60676.5	51894.7	2.35604	1.23636	0.00508799	UP	300498	342729	301391	702318	753837	806966	2.39581	1.26051	0.000189665	UP
Lp087	lysoPC 19:0 (sn-1)	Lipids	31815.2	31477.2	38074.5	55327.3	54873.4	44972	1.5308	0.614288	0.0109771	UP	308982	304797	332620	768277	783065	828255	2.51437	1.3302	1.82598e-05	UP
Lp088	lysoPC 20:4 (sn-2)	Lipids	96278	107970	95118.1	130140	140703	137664	1.36457	0.44845	0.00214529	UP	276422	254738	342887	1.19094e+06	1.30365e+06	1.14564e+06	4.1648	2.05825	6.87156e-05	UP
Lp089	lysoPC 20:4 (sn-1)	Lipids	78695.5	91261.7	106076	101324	105869	127697	1.21322	0.278847	0.159011	UP	37008.5	32856.7	30867	45675.4	68804.9	44644.8	1.57968	0.659637	0.0739253	UP
Lp091	lysoPC 20:3 (sn-2)	Lipids	47144.2	43496.9	51174.4	190261	175245	138548	3.5543	1.82957	0.00147135	UP	25684.7	38566.5	35818.5	80478.7	58072.6	49686.9	1.88107	0.911554	0.0423187	UP
Lp092	lysoPC 20:3 (sn-1)	Lipids	58133.3	43513.3	67557.9	136848	153102	153175	2.61888	1.38895	0.000499074	UP	129523	175576	157482	214613	214753	273369	1.51916	0.603275	0.0278777	UP
Lp093	lysoPC 20:2 (sn-2)	Lipids	131173	104318	149645	438909	423459	438611	3.37797	1.75616	2.70213e-05	UP	1.87186e+06	2.07731e+06	1.89847e+06	3.91067e+06	3.79192e+06	3.54143e+06	1.92283	0.943233	0.000142081	UP
Lp094	lysoPC 20:2 (sn-1)	Lipids	132519	145262	203627	527005	385445	558671	3.05587	1.61158	0.00459424	UP	1.38205e+07	1.41574e+07	1.42688e+07	2.67956e+07	3.03185e+07	2.81306e+07	2.01778	1.01277	0.00015803	UP
Lp095	lysoPC 20:1 (sn-2)	Lipids	229103	220206	271326	771609	645875	655372	2.87643	1.52428	0.000484799	UP	1.57083e+06	1.73191e+06	2.08313e+06	2.07861e+06	2.3454e+06	2.31424e+06	1.2511	0.323195	0.059791	UP
Lp096	lysoPC 20:1 (sn-1)	Lipids	269770	270590	244282	647390	733765	579409	2.49867	1.32116	0.000997275	UP	5.71241e+06	6.0476e+06	6.76806e+06	5.09608e+06	5.88639e+06	5.92207e+06	0.912375	-0.132302	0.259181	DOWN
Lp097	FA(C28H58NO7P)	Lipids	180047	171650	181601	428756	346051	324478	2.0613	1.04355	0.00410681	UP	2.43054e+06	2.08697e+06	3.10365e+06	2.62649e+06	3.21711e+06	3.33855e+06	1.20482	0.268823	0.233234	UP
Lp098	lysoPC 20:0 (sn-2)	Lipids	27879.9	17199.8	20034.7	47208.7	61182.3	42283	2.31399	1.21038	0.0118002	UP	152198	160612	144367	141990	260748	187317	1.29065	0.368097	0.273418	UP
Lp099	lysoPC 20:0 (sn-1)	Lipids	26535	26655.1	20398.2	45777.1	49813.9	24076.9	1.62618	0.701488	0.13627	UP	3.60072e+06	3.75287e+06	3.8557e+06	9.0184e+06	9.09887e+06	9.29324e+06	2.44534	1.29003	1.03696e-06	UP
Lp100	Hydroxyl PC 23:1	Lipids	103068	125846	153946	129048	84090.5	126008	0.885824	-0.174908	0.519579	DOWN	6.76112e+06	7.45118e+06	6.82038e+06	7.923e+06	1.27144e+07	1.24712e+07	1.57415	0.654574	0.0627856	UP
Lp101	Hydroxyl PC 24:1	Lipids	1.71866e+06	1.62845e+06	1.75609e+06	1.55104e+06	1.41019e+06	994049	0.77506	-0.367621	0.0894293	DOWN	88100	77543.7	96512.6	113420	107023	104530	1.23962	0.309896	0.0263736	UP
Lp102	Hydroxyl PC 25:1	Lipids	1.47231e+07	1.35657e+07	1.44881e+07	14273722	1.2729e+07	1.25354e+07	0.924286	-0.113588	0.173964	DOWN	1.26606e+07	1.32432e+07	1.87249e+07	1.43221e+07	1.59369e+07	1.63673e+07	1.04476	0.0631714	0.759301	UP
Lp103	(2R,4S,5S,7S)-5-Amino-N-(3-amino-2,2-dimethyl-3-oxopropyl)-4-hydroxy-2-isopropyl-7-{3-(3-methoxypropoxy)-4-[3-(methylsulfonyl)propoxy]benzyl}-8-methylnonanamide	Lipids	1.70475e+06	1.23284e+06	1.4697e+06	1.54025e+06	1.89207e+06	1.90007e+06	1.2099	0.274885	0.163008	UP	1.28391e+07	1.36817e+07	1.69074e+07	1.4827e+07	1.502e+07	1.86102e+07	1.1158	0.15808	0.391501	UP
Lp104	FA(C35H57N5O7)	Lipids	4.35361e+06	3.98826e+06	3.86545e+06	6.33519e+06	4.96485e+06	5.31351e+06	1.36095	0.444613	0.0281852	UP	134037	153167	163214	199206	254604	231904	1.52239	0.606341	0.0125847	UP
Lp105	2-Methyl-2-propanyl [(2S)-5-amino-1-{[(1S)-2-{[(2S,3S,5R)-6-(butylamino)-1-cyclohexyl-3-hydroxy-5-methyl-6-oxo-2-hexanyl]amino}-2-oxo-1-phenylethyl]amino}-1,5-dioxo-2-pentanyl]carbamate (non-preferred name)	Lipids	2.50408e+06	2.24256e+06	2.44462e+06	3.94595e+06	3.10542e+06	3.25168e+06	1.43272	0.518756	0.0186736	UP	518446	499142	553204	689385	740317	679649	1.34286	0.425307	0.0018683	UP
Lp106	FA(C35H59N5O5S)	Lipids	103073	136405	84881.5	137824	77662.4	112000	1.00964	0.0138388	0.966104	UP	180679	141362	184424	1.35614e+06	1.31611e+06	1.91617e+06	9.05969	3.17946	0.00218384	UP
Lp107	Hydroxyl PC 26:0	Lipids	4.00778e+06	4.09653e+06	3.97794e+06	3.38192e+06	3.16062e+06	3.19936e+06	0.806299	-0.310613	0.000533458	DOWN	779883	636016	578707	2.5379e+06	2.18783e+06	2.18631e+06	3.46537	1.79301	0.000237263	UP
Lp108	Hydroxyl PC 27:3	Lipids	6.29666e+06	5.83714e+06	6.05315e+06	6.86278e+06	5.91172e+06	5.18163e+06	0.987309	-0.0184265	0.886169	DOWN	17085.3	10912	21870.8	34847.1	49068.8	39159.9	2.46802	1.30336	0.00981196	UP
Lp109	Hydroxyl PC 27:3 isomer	Lipids	7.10012e+06	6.76766e+06	6.42415e+06	7.7075e+06	6.66329e+06	6.59385e+06	1.03315	0.0470515	0.613239	UP	18565.6	16007.9	15784.1	21665.1	36822.7	33972.3	1.83607	0.876623	0.0414092	UP
Lp110	N-[3-(Methoxycarbonyl)benzoyl]-L-leucyl-N-[(3S,4S)-1-{[(2S)-1-(ethylamino)-3-methyl-1-oxo-2-butanyl]amino}-3-hydroxy-6-methyl-1-oxo-4-heptanyl]-L-norvalinamide	Lipids	54442.9	75446.9	55707.1	111217	61450.9	78402.3	1.35277	0.435921	0.247043	UP	496674	553658	671256	710007	816137	863676	1.38815	0.473161	0.0314572	UP
Lp111	Hydroxyl PC 27:1	Lipids	1.12798e+07	8.29012e+06	9.06124e+06	1.59524e+07	9.72331e+06	1.1588e+07	1.30151	0.380187	0.233435	UP	4.3482e+06	4.88869e+06	5.77316e+06	6.77828e+06	6.48848e+06	6.92255e+06	1.34505	0.427663	0.0164918	UP
Lp112	Hydroxyl PC 27:0	Lipids	1.26162e+07	1.13859e+07	1.29077e+07	1.96273e+07	1.406e+07	1.36547e+07	1.28264	0.359118	0.154285	UP	27621.3	32902.4	23675.5	31417.6	32062	31175.6	1.12418	0.168875	0.264191	UP
Lp113	PE 32:2; PE 14:0/18:2	Lipids	196248	138928	146942	195892	120989	170754	1.01144	0.0164156	0.951446	UP	1.55979e+07	1.69278e+07	1.87703e+07	1.55517e+07	1.78695e+07	1.83846e+07	1.00994	0.0142693	0.89976	UP
Lp114	PE 32:1; PE 14:0/18:1 or 16:0/16:1	Lipids	571691	423053	593079	621244	464337	470167	0.9798	-0.0294414	0.892308	DOWN	6.48614e+06	6.72334e+06	8.6e+06	7.91867e+06	8.5039e+06	8.55657e+06	1.14533	0.195769	0.205267	UP
Lp115	DGMG (18:3)	Lipids	228760	218110	138884	226384	367905	505229	1.8771	0.908505	0.115243	UP	269266	309138	519550	336834	416818	453833	1.09976	0.137187	0.689563	UP
Lp116	DGMG (18:3) isomer2	Lipids	651278	473104	548208	927857	900416	1.01872e+06	1.70215	0.767357	0.00337636	UP	301610	351816	420389	324183	420412	323614	0.994781	-0.00754939	0.970274	DOWN
Lp117	DGMG (18:2) isomer1	Lipids	8232.03	20815.8	13339.8	20226.3	16558.9	18980	1.3156	0.395723	0.306739	UP	442105	406838	473083	502723	468257	489579	1.10479	0.143771	0.0994543	UP
Lp118	DGMG (18:2) isomer2	Lipids	19950.4	18518.2	21383.7	28807.8	22491.7	15532.6	1.11662	0.159133	0.584949	UP	962837	1.01696e+06	1.1149e+06	1.56148e+06	1.65852e+06	1.54926e+06	1.54111	0.623971	0.000582775	UP
Lp119	2-[(9,9-Dimethoxynonanoyl)oxy]-3-(palmitoyloxy)propyl 2-(trimethylammonio)ethyl phosphate	Lipids	465454	482717	528187	704477	530222	580446	1.22947	0.298042	0.10957	UP	373813	395713	461095	313005	400604	408608	0.911912	-0.133034	0.42072	DOWN
Lp120	Hydroxyl PC 29:4	Lipids	4.55104e+06	3.91405e+06	4.00952e+06	6.69821e+06	4.74775e+06	4.78047e+06	1.30076	0.37935	0.137371	UP	1.7766e+06	4.25393e+06	5.92935e+06	2.47398e+06	2.54676e+06	3.2087e+06	0.688087	-0.539337	0.368753	DOWN
Lp121	PE 33:2; PE 15:0/18:2	Lipids	13991.1	26030.7	48169.8	41417.1	15449.8	19992.4	0.871503	-0.198423	0.782879	DOWN	276607	120658	190383	184343	126926	240457	0.938873	-0.0909985	0.840456	DOWN
Lp122	PC 16:1/14:1	Lipids	1.32889e+07	1.09148e+07	1.1812e+07	1.84164e+07	1.25519e+07	1.38627e+07	1.24476	0.315869	0.198227	UP	256384	198664	261510	199462	144013	199699	0.758033	-0.399667	0.102298	DOWN
Lp123	PC 30:1; PC 14:0/16:1	Lipids	7.31989e+06	6.1167e+06	6.94663e+06	9.54679e+06	7.15738e+06	7.83213e+06	1.20375	0.267535	0.15665	UP	249223	203801	193207	439152	548842	598266	2.45463	1.29551	0.00332257	UP
Lp124	PC 30:0	Lipids	344320	307188	371767	528159	257838	334252	1.09477	0.130626	0.715503	UP	78058.2	99937.7	100479	95028.9	98581.9	139035	1.19453	0.256443	0.320303	UP
Lp124a	PC 14:0/16:0	Lipids	275733	236273	240624	238140	219495	207957	0.884355	-0.177302	0.130357	DOWN	120867	121348	83328.9	86777.5	112491	80236.6	0.85858	-0.219976	0.391394	DOWN
Lp125	PC 16:0/14:0	Lipids	417968	368952	362809	641395	496047	415029	1.35029	0.433272	0.121506	UP	1.81161e+06	2.63809e+06	2.12593e+06	1.18304e+06	1.25912e+06	1.20908e+06	0.555267	-0.848745	0.0157332	DOWN
Lp126	PC(14:3/17:3)	Lipids	1.29143e+06	1.00042e+06	1.06429e+06	1.21129e+06	869248	928707	0.896637	-0.157404	0.447963	DOWN	187788	240687	226258	598227	474959	459571	2.34104	1.22715	0.00329032	UP
Lp127	PC(?)	Lipids	323229	299476	324076	259737	224826	191156	0.713701	-0.486609	0.0134058	DOWN	2.30697e+06	535582	1.16194e+06	294428	91309.2	293016	0.169498	-2.56066	0.101373	DOWN
Lp128	PE 18:3/16:0	Lipids	3.04857e+06	6.99816e+06	3.9902e+06	1.50974e+06	6.29463e+06	5.26276e+06	0.930911	-0.103285	0.871786	DOWN	889552	1.04842e+06	1.30369e+06	1.41249e+06	1.52389e+06	1.44843e+06	1.35264	0.435775	0.0381021	UP
Lp129	PE 34:2; PE 16:0/18:2 or 16:1/18:1	Lipids	184606	185736	196972	160424	171970	148770	0.848145	-0.237618	0.0209446	DOWN	647190	707079	884680	748317	853328	1.03835e+06	1.17912	0.237712	0.294029	UP
Lp130	PE 18:2/16:0	Lipids	146752	354201	244923	175876	171997	143895	0.659317	-0.600957	0.235723	DOWN	786855	656717	908953	497291	724406	629286	0.786807	-0.345918	0.163828	DOWN
Lp131	Dihydroxyl PC 29:2 isomer	Lipids	257831	132725	189622	157101	170298	155660	0.832607	-0.264293	0.424798	DOWN	607508	676656	718009	870426	1.03549e+06	1.0514e+06	1.47705	0.562722	0.00860223	UP
Lp132	PC 31:0; PC 15:0/16:0	Lipids	53940.4	63694.2	61196.7	83402.3	78851.1	109196	1.51791	0.602084	0.0354793	UP	97849.6	79240.3	112645	77811.6	46432.9	48967.6	0.597829	-0.742195	0.0496258	DOWN
Lp133	PC 32:0e; PC 16:0e/16:0	Lipids	77860.7	85845.7	72095.8	21804.6	35123.9	67963.3	0.529647	-0.916898	0.0607964	DOWN	157303	193850	205791	196427	249599	206491	1.1716	0.228483	0.219078	UP
Lp134	PC 18:3/14:0	Lipids	2.11783e+06	2.03079e+06	1.34311e+06	2.03869e+06	1.11602e+06	1.26821e+06	0.805376	-0.312265	0.397359	DOWN	390740	343378	307269	769357	668210	623820	1.97946	0.985109	0.00233248	UP
Lp135	FA(C40H76NO8P)	Lipids	257627	230478	209062	317410	204245	262031	1.1241	0.168771	0.462901	UP	1.28254e+06	1.81676e+06	1.2221e+06	1.19284e+06	1.89859e+06	736290	0.885758	-0.175015	0.692779	DOWN
Lp136	PC 32:2; PC 14:0/18:2 or 16:1/16:1	Lipids	686148	1.4886e+06	309173	592844	811652	581737	0.799637	-0.322583	0.665239	DOWN	3.0877e+06	3.18628e+06	3.27529e+06	2.25623e+06	2.93232e+06	2.05746e+06	0.758802	-0.398205	0.0468339	DOWN
Lp137	PE 35:2; PE 17:0/18:2	Lipids	969664	693275	741647	1.27215e+06	792691	972219	1.26303	0.336886	0.267429	UP	91187.9	227370	159773	515080	623970	652398	3.74521	1.90505	0.00158976	UP
Lp138	PE 36:2e; PE 18:0e/18:2	Lipids	505144	566122	581528	630858	629192	409960	1.01042	0.0149503	0.944149	UP	202711	242169	166086	141836	225696	76255.7	0.72637	-0.461223	0.314652	DOWN
Lp139	PE 36:1p; PE 18:0p/18:1	Lipids	380000	529712	515755	655601	530817	386588	1.1035	0.14209	0.618402	UP	1.76534e+07	13128447	1.22972e+07	8.40025e+06	7.66754e+06	5.77583e+06	0.507058	-0.979776	0.0183085	DOWN
Lp140	FA(C40H78NO8P)	Lipids	772824	668817	655280	799558	500178	700018	0.953662	-0.0684497	0.751644	DOWN	5.96717e+06	5.79024e+06	5.6708e+06	2.76017e+06	1.81306e+06	1.80326e+06	0.365872	-1.45059	0.000361431	DOWN
Lp141	PC 16:1/16:0	Lipids	82500.8	119511	184536	57438	85789.5	84481.2	0.589083	-0.763458	0.165159	DOWN	14107.6	29696.5	18527.4	15534.1	20873.2	21543.8	0.929722	-0.105129	0.785325	DOWN
Lp142	PC 32:0; PC 16:0/16:0	Lipids	251471	173958	163417	238867	142871	202034	0.991381	-0.0124888	0.96781	DOWN	1.88918e+06	1.87704e+06	2.07977e+06	2.79285e+06	3.21814e+06	2.80456e+06	1.50797	0.592605	0.00304843	UP
Lp143	PE 18:4/18:2 or 18:3/18:3	Lipids	468035	553002	553430	400537	543829	405571	0.857393	-0.221971	0.244246	DOWN	117114	160449	148146	163064	148346	221720	1.25233	0.324619	0.238319	UP
Lp144	PE 36:6; PE 16:1/20:5	Lipids	1.70859e+06	1.43605e+06	1.50955e+06	1.60793e+06	891051	917585	0.734083	-0.445986	0.172065	DOWN	214142	216214	293044	168090	218006	309480	0.961537	-0.056585	0.858713	DOWN
Lp145	PE 36:5; PE 16:0/20:5	Lipids	4.19821e+06	5.05187e+06	2.40996e+06	4.75931e+06	2.62521e+06	3.51694e+06	0.934942	-0.0970511	0.811815	DOWN	440533	529404	664637	622376	858097	554373	1.24488	0.316006	0.302207	UP
Lp146	PE 36:5; PE 18:2/18:3	Lipids	433210	385548	303235	229766	123395	125943	0.427011	-1.22765	0.0142826	DOWN	781286	682387	601433	407644	657943	480215	0.748534	-0.417861	0.129072	DOWN
Lp147	PE 36:4; PE 16:0/20:4	Lipids	248129	225857	199618	182640	168677	262988	0.911967	-0.132947	0.576574	DOWN	821885	1.06721e+06	719305	1.76081e+06	2.23822e+06	2.25011e+06	2.39577	1.26049	0.00316687	UP
Lp148	(2R)-3-{[(2-Aminoethoxy)(hydroxy)phosphoryl]oxy}-2-(4-octadecynoyloxy)propyl 4-octadecynoate	Lipids	1.26769e+07	1.21178e+07	1.24436e+07	1.21992e+07	1.0575e+07	9.80264e+06	0.87482	-0.192942	0.0986081	DOWN	2.60459e+07	2.16333e+07	2.37657e+07	1.88181e+07	1.78394e+07	1.19699e+07	0.680628	-0.555062	0.0378202	DOWN
Lp149	PC 18:2/15:0	Lipids	4.00856e+06	6.57153e+06	4.92741e+06	3.57491e+06	2.30272e+06	2.14998e+06	0.51766	-0.949923	0.0464552	DOWN	6.44002e+07	5.10776e+07	5.51428e+07	5.04467e+07	3.94751e+07	3.80222e+07	0.749874	-0.415281	0.0627534	DOWN
Lp150	PC 18:1/15:0	Lipids	18707.8	29404.7	30745.7	25846.3	30302.7	29105.4	1.08111	0.112513	0.625178	UP	1.09175e+07	1.15578e+07	1.1232e+07	7.83065e+06	9.94884e+06	6.66883e+06	0.725314	-0.463322	0.0343048	DOWN
Lp151	PE 38:6p; PE 16:0p/22:6	Lipids	1.76752e+06	1.36052e+06	1.52036e+06	2.57276e+06	1.2209e+06	1.5991e+06	1.16013	0.214292	0.586196	UP	39780.3	90178.1	89396.8	54544.2	68814.8	61720.5	0.843743	-0.245124	0.542235	DOWN
Lp152	PE 37:5; PE 17:1/20:4	Lipids	189363	95392.9	129886	184403	95369.2	114345	0.950497	-0.0732455	0.867761	DOWN	5.05681e+06	5.47073e+06	5.93136e+06	3.30645e+06	2.28802e+06	2.97348e+06	0.520566	-0.941847	0.00256823	DOWN
Lp153	PE 38:4p; PE 18:0p/20:4	Lipids	197874	126389	177639	397056	227047	218216	1.67826	0.746962	0.141019	UP	79223.1	78216.8	83509.5	145318	150701	172624	1.94498	0.959758	0.000872483	UP
Lp154	PE 37:4; PE 17:0/20:4	Lipids	502649	465939	449747	714901	390291	426465	1.0799	0.110895	0.734566	UP	14886.7	15176.6	13582.3	11450.1	13093.9	8618.42	0.759811	-0.396288	0.0665402	DOWN
Lp155	PE 38:4e; PE 18:0e/20:4 or 20:0e/18:4 or 20:1e/18:3	Lipids	429118	649747	437386	423939	417366	323113	0.767958	-0.3809	0.212823	DOWN	1.47478e+06	1.60602e+06	1.63794e+06	999715	1.2915e+06	1.66313e+06	0.838008	-0.254964	0.268302	DOWN
Lp156	PC 34:4; PC 14:0/20:4 or 16:1/18:3	Lipids	1.42356e+06	1.49082e+06	1.3615e+06	776275	946416	817725	0.594127	-0.751157	0.000799934	DOWN	22518.3	28769.2	33981.9	64892.5	85512.2	65974.1	2.53759	1.34346	0.00426816	UP
Lp158	PC 34:3; PC 14:0/20:3	Lipids	3.55969e+07	3.52468e+07	3.92341e+07	1.98488e+07	2.19496e+07	1.48715e+07	0.514817	-0.95787	0.00192157	DOWN	313449	355664	331252	302859	349509	271925	0.923956	-0.114105	0.378911	DOWN
Lp159	PC 18:3/16:0	Lipids	5.02405e+07	7.59813e+07	7.70767e+07	3.82864e+07	4.76425e+07	4.22126e+07	0.630312	-0.665861	0.0524726	DOWN	133146	109328	202442	185077	111231	76601.3	0.838158	-0.254706	0.602119	DOWN
Lp160	PC 34:3; PC 16:0/18:3 or 16:1/18:2	Lipids	2.02715e+07	1.43262e+07	2.11218e+07	7.9124e+06	5.64515e+06	6.93389e+06	0.367761	-1.44316	0.0062917	DOWN	191721	171517	179678	266184	362233	333529	1.77181	0.825228	0.00861087	UP
Lp161	PE 37:3; PE 17:0/20:3	Lipids	108610	104148	70460.1	67150.3	44117.5	45092	0.552081	-0.857047	0.0408022	DOWN	123989	151785	178253	166716	194873	222779	1.28708	0.364099	0.125977	UP
Lp162	PC 34:2; PC 16:0/18:2 or 16:1/18:1	Lipids	8.03491e+06	7.21616e+06	7.14516e+06	3.10532e+06	3.1212e+06	3.21167e+06	0.421419	-1.24667	0.000114215	DOWN	352466	343909	311960	674530	624146	684612	1.96689	0.975919	0.000131225	UP
Lp163	PE 37:2; PE 19:0/18:2	Lipids	138639	86454.3	99225.3	156654	65846.4	87528.8	0.955941	-0.0650059	0.887362	DOWN	406017	480856	507544	1.19306e+06	914415	1.17386e+06	2.35319	1.23462	0.00268333	UP
Lp164	PE 38:1e; PE 20:0e/18:1	Lipids	26380.9	16917.2	11146	10063.4	12926.2	16334.8	0.722289	-0.469352	0.35266	DOWN	31370.3	42624.3	29229.4	67315.9	85210.3	90264.6	2.35208	1.23394	0.00456874	UP
Lp165	PE 38:7; PE 16:1/22:6 or 18:2/20:5	Lipids	1.11654e+06	1.06562e+06	1.14747e+06	1.31525e+06	1.00438e+06	1.21313e+06	1.061	0.0854277	0.513506	UP	1.44547e+06	1.54454e+06	1.73033e+06	2.15364e+06	2.19031e+06	2.27815e+06	1.40289	0.488401	0.00225991	UP
Lp166	PE 38:6; PE 18:1/20:5 or 18:2/20:4	Lipids	29754	22456.3	28616.2	27150.8	20035	16039.8	0.782239	-0.354319	0.212767	DOWN	47812.7	93973	46431.4	84728.8	143429	146059	1.98822	0.991478	0.0710882	UP
Lp167	PC 36:4p; PC 16:0p/20:4	Lipids	395452	403240	338941	328000	243274	261857	0.732337	-0.44942	0.0361932	DOWN	427986	399790	477496	402792	355914	301092	0.811937	-0.300561	0.0923367	DOWN
Lp168	FA(C43H80NO8P)	Lipids	332694	285352	287336	70016	141153	195949	0.449665	-1.15308	0.0137589	DOWN	51067	70849.4	69475.5	98247.6	72430.4	95361.2	1.39002	0.475109	0.074255	UP
Lp169	PC 36:3e; PC 18:1e/18:2	Lipids	280182	219545	242776	114439	67934.8	112377	0.396968	-1.3329	0.00304267	DOWN	14231.8	17691.1	21724.2	22062.1	16033.7	17207.3	1.03087	0.0438618	0.855588	UP
Lp170	PE 38:3; PE 18:0/20:3	Lipids	185809	93156.6	106639	149219	105698	126443	0.988993	-0.0159684	0.966344	DOWN	1.24301e+06	1.66086e+06	1.45403e+06	4.20162e+06	5.21236e+06	4.5599e+06	3.20657	1.68103	0.000555101	UP
Lp171	PC 36:2e; PC 16:0e/20:2	Lipids	557741	561681	432430	308834	291178	257578	0.552624	-0.85563	0.00679258	DOWN	4.1184e+07	4.54207e+07	4.77482e+07	4.64585e+07	5.52889e+07	3.74305e+07	1.03591	0.0509011	0.784578	UP
Lp172	PC 35:2e; PC 18:0p/18:1 or 18:1e/18:1	Lipids	1.27027e+06	1.01071e+06	1.09188e+06	474745	402933	542005	0.420913	-1.24841	0.00167117	DOWN	2.17053e+06	2.3978e+06	2.29224e+06	5.25283e+06	7.49459e+06	7.36589e+06	2.93172	1.55175	0.00375738	UP
Lp173	FA(C43H82NO8P)	Lipids	88031.1	41997.6	54102.7	78637.5	36074.9	45408.6	0.869602	-0.201573	0.693509	DOWN	890361	144775	413823	112350	307088	89268.1	0.351083	-1.51011	0.242387	DOWN
Lp174	PE 38:2; PE 20:0/18:2	Lipids	1.63213e+06	1.16867e+06	1.31868e+06	2.01199e+06	1.22368e+06	1.39814e+06	1.12485	0.169737	0.567197	UP	516165	705219	804028	1.52167e+06	2.51535e+06	2.24033e+06	3.09929	1.63194	0.0100217	UP
Lp175	PC 19:1/16:0 or 20:1/15:0	Lipids	41473.3	80592	92695.8	89344.1	47941.1	42317.9	0.836293	-0.25792	0.613371	DOWN	6.01134e+07	5.54419e+07	6.08138e+07	3.86212e+07	4.261e+07	3.32252e+07	0.648959	-0.6238	0.00297396	DOWN
Lp177	PC 35:1; PC 16:0/19:1 or 17:0/18:1 or 17:1/18:0	Lipids	525647	656274	519457	308757	222316	268423	0.469911	-1.08954	0.0041794	DOWN	1.62816e+06	751182	781069	218128	365859	81089	0.21044	-2.24852	0.0497245	DOWN
Lp178	PE 38:1; PE 18:0/20:1	Lipids	44847.9	31123.7	44225.6	65242.6	52620	52474.3	1.41714	0.502987	0.053335	UP	80868	121166	102255	81340.5	103233	78223.6	0.863642	-0.211495	0.380662	DOWN
Lp179	PE 40:6p; PE 18:0p/22:6 or 18:1p/22:5	Lipids	16365.5	6852.36	12862.6	12693.4	7900.25	10498.5	0.861744	-0.214669	0.62058	DOWN	883688	653028	948690	365865	295631	223379	0.356028	-1.48994	0.00566898	DOWN
Lp180	PC 36:6; PC 16:1/20:5	Lipids	2.17e+06	2.06146e+06	2.09322e+06	1.47779e+06	1.36429e+06	1.06745e+06	0.618139	-0.693997	0.00312596	DOWN	190493	204035	367884	516566	359504	511320	1.81974	0.863729	0.0534464	UP
Lp181	PC 36:6; PC 14:0/22:6	Lipids	6.93195e+07	7.43457e+07	7.18156e+07	5.24394e+07	3.62867e+07	4.74778e+07	0.632092	-0.661793	0.00611602	DOWN	190278	332979	117754	540313	510625	751813	2.81235	1.49178	0.0172589	UP
Lp182	PC 20:5/16:1	Lipids	3.59488e+06	3.86887e+06	2.88524e+06	2.45487e+06	2.80922e+06	2.31457e+06	0.732309	-0.449475	0.0480394	DOWN	86969.5	102755	188969	116045	97394	106412	0.844619	-0.243627	0.574799	DOWN
Lp184	PC 36:5; PC 14:0/22:5 or 16:0/20:5 or 16:1/20:4	Lipids	601053	846087	405228	359005	546359	550018	0.785688	-0.347972	0.404966	DOWN	362364	368971	393121	1.02866e+06	965142	780925	2.46762	1.30312	0.00182797	UP
Lp185	PC 36:5; PC 18:2/18:3	Lipids	824084	961699	785264	642440	299601	653275	0.620493	-0.688513	0.0637407	DOWN	38404.7	31464.7	20090.6	91690.1	92485.1	82723.8	2.96687	1.56894	0.0006766	UP
Lp186	PC 36:4; PC 18:1/18:3 or 18:2/18:2	Lipids	4.36429e+07	5.70849e+07	5.49759e+07	3.75523e+07	3.38147e+07	3.23724e+07	0.666262	-0.585839	0.0176544	DOWN	133088	104800	139268	539982	385571	431708	3.59868	1.84747	0.00224612	UP
Lp187	PC 36:4; PC 16:0/20:4 or 16:1/20:3	Lipids	721950	366929	517350	216944	279414	440886	0.583506	-0.777181	0.143118	DOWN	4.45843e+06	4.74072e+06	4.86791e+06	7.3855e+06	7.44607e+06	7.10037e+06	1.5591	0.640713	8.37494e-05	UP
Lp188	PE 40:4e; PE 18:0e/22:4 or 20:0e/20:4	Lipids	62287.3	106607	69015.9	144492	76854.5	86482.7	1.29389	0.371711	0.407845	UP	89787	91053.9	64686	317438	252366	335143	3.68574	1.88195	0.00116856	UP
Lp189	PC 36:3; PC 16:0/20:3 or 18:0/18:3 or 18:1/18:2	Lipids	1.19066e+06	957810	1.18102e+06	472012	606207	409512	0.446835	-1.16219	0.0030305	DOWN	70723.3	99171.8	113196	193403	282950	248871	2.56181	1.35716	0.00701173	UP
Lp190	FA(C44H84NO8P)	Lipids	555250	264289	501586	301786	186758	113897	0.456006	-1.13288	0.0842351	DOWN	241410	146719	150970	865867	963276	969095	5.19058	2.3759	7.83796e-05	UP
Lp191	GPCho 36:2	Lipids	595285	500947	646421	949554	650577	600360	1.26272	0.33654	0.262193	UP	104502	85693.1	90718	98171.3	119104	112447	1.17375	0.231129	0.123207	UP
Lp193	PC 36:2; PC 18:0/18:2 or 18:1/18:1	Lipids	62218.5	140322	103156	160075	51868.1	56405.7	0.877826	-0.187993	0.781274	DOWN	142530	201106	219103	339998	490160	477958	2.32456	1.21696	0.00964797	UP
Lp194	GPCho 36:1	Lipids	518319	421528	421275	300372	337533	170840	0.594175	-0.751039	0.0372797	DOWN	19425	24969.7	15722.7	37579.1	48192.9	23419.1	1.8163	0.861001	0.0996697	UP
Lp195	FA(C44H86NO8P)	Lipids	51673.6	61322.1	51885.6	55845.1	106622	57266.4	1.33268	0.414329	0.34254	UP	22583.6	19520.5	17921.7	27967.2	33703.6	26602.3	1.47058	0.556389	0.0215043	UP
Lp196	PC 36:1; PC 18:0/18:1	Lipids	188467	203933	176492	118362	132260	69112.5	0.56203	-0.831282	0.0160674	DOWN	63217.1	96023	107910	224280	196715	246324	2.49792	1.32072	0.00244028	UP
Lp197	PC 38:6p; PC 16:0p/22:6	Lipids	4.42712e+06	3.11582e+06	3.8345e+06	5.58389e+06	3.63947e+06	3.33649e+06	1.10393	0.142643	0.647932	UP	21818.2	20780.8	24965.1	14952.9	22691.6	17017	0.809031	-0.305734	0.177777	DOWN
Lp198	PC 37:6; PC 15:0/22:6	Lipids	129713	83878.9	110451	91080.5	88681.6	135554	0.973068	-0.0393877	0.892555	DOWN	1.20339e+06	1.12107e+06	1.36706e+06	842383	974613	960111	0.752293	-0.410633	0.0218014	DOWN
Lp199	PC 38:6e; PC 16:0e/22:6	Lipids	127187	98746.2	107380	96163.7	109124	127398	0.998116	-0.00272017	0.987309	DOWN	38638.3	73782.1	71173.1	134609	136357	177867	2.44471	1.28966	0.00813511	UP
Lp200	PC 38:4p; PC 18:0p/20:4	Lipids	450931	437799	373461	299918	418910	431938	0.911721	-0.133335	0.485183	DOWN	243729	203354	224024	506665	479565	499889	2.21443	1.14694	4.42122e-05	UP
Lp201	PE 40:5; PE 18:0/22:5	Lipids	84126.5	55033	69863.3	105145	67756.4	77299.4	1.197	0.259426	0.382761	UP	1.30417e+06	1.6302e+06	1.80903e+06	2.71753e+06	2.88688e+06	2.85232e+06	1.78284	0.834178	0.00138473	UP
Lp202	PC 38:4e; PC 18:1e/20:3	Lipids	239387	231547	179444	204140	124797	119213	0.68906	-0.537298	0.112605	DOWN	1.0184e+06	1.26291e+06	1.43892e+06	1.66832e+06	2.06028e+06	1.96119e+06	1.52942	0.612986	0.0179255	UP
Lp203	PE 40:2; PE 18:1/22:1	Lipids	36058	17974.9	25454.7	32694.8	13646.7	19179.7	0.824295	-0.278768	0.578786	DOWN	34092.5	22554.8	23673.3	32599.5	33895.7	27122.6	1.16555	0.221011	0.352789	UP
Lp204	PE 40:2; PE 22:0/18:2	Lipids	34649.5	26527.5	14585.6	23758.2	18197.5	11784	0.709317	-0.495498	0.339609	DOWN	10700.5	7014.39	8686.59	8848.52	11226.7	5308.58	0.961455	-0.0567094	0.874959	DOWN
Lp205	PC 37:1; PC 18:0/19:1 or 19:0/18:1	Lipids	166813	86535.7	81175.9	209480	57283.8	82586.3	1.04432	0.0625623	0.932265	UP	117582	102852	127010	290564	286610	287942	2.48994	1.31611	1.72424e-05	UP
Lp206	PE 40:1; PE 22:0/18:1	Lipids	15354.6	21370.7	13039	26958.1	13132.2	13836.2	1.08364	0.115885	0.80042	UP	22713.7	31681.8	30401.8	48317.8	35699.9	36361.5	1.41961	0.505497	0.075273	UP
Lp207	PC 38:7; PC 16:1/22:6 or 18:2/20:5	Lipids	928375	903542	822036	965740	722418	755138	0.920625	-0.119314	0.443818	DOWN	140940	128576	143399	303095	294201	248337	2.04796	1.03419	0.00120103	UP
Lp208	PC 38:6; PC 16:0/22:6 or 18:2/20:4	Lipids	75951.8	86795.8	95839.9	68782.4	52417.7	48287.3	0.655435	-0.609474	0.025009	DOWN	140535	159796	197506	123689	146641	81532.1	0.706782	-0.500663	0.127529	DOWN
Lp209	PC 38:5; PC 18:1/20:4	Lipids	276283	275870	310320	323605	174335	122033	0.718831	-0.476275	0.258767	DOWN	665318	647391	783584	592640	672179	795771	0.982968	-0.0247831	0.878274	DOWN
Lp210	Trihydroxyl PC 35:6 isomer	Lipids	2.05461e+06	1.39398e+06	1.73537e+06	2.47289e+06	1.13238e+06	1.87306e+06	1.05678	0.079678	0.831486	UP	5.3774e+06	5.64056e+06	7.33794e+06	4.22009e+06	4.58745e+06	5.06087e+06	0.755528	-0.404443	0.0863325	DOWN
Lp211	PC 38:2; PC 16:0/22:2	Lipids	1.29493e+06	869160	1.01747e+06	1.84773e+06	893142	951942	1.16069	0.214985	0.635888	UP	185845	190886	180155	359400	376743	360891	1.96994	0.978155	9.24239e-06	UP
Lp212	PC 40:7e; PC 18:1e/22:6	Lipids	25603.1	17781.9	19933.6	18508.1	9573.85	10581.1	0.610611	-0.711674	0.0883091	DOWN	160366	178856	164393	427684	341452	383064	2.28786	1.194	0.00106461	UP
Lp213	PE 42:7; PE 20:1/22:6	Lipids	12557.2	14278.6	13127.2	10073.4	3728.85	7195.24	0.525424	-0.928446	0.0293103	DOWN	354757	369178	414908	424296	459198	511169	1.22463	0.292349	0.0516915	UP
Lp214	PC 39:6; PC 17:0/22:6	Lipids	202337	167655	166539	273190	165890	177860	1.14987	0.201469	0.497069	UP	1163.89	939.664	2567.71	2013.97	250.894	1341.37	0.772001	-0.373325	0.649335	DOWN
Lp215	PC 40:5p; PC 18:0p/22:5	Lipids	45358.9	44336.5	35365.4	51043.2	22293	16406.7	0.717593	-0.478762	0.351019	DOWN	137901	119739	45643.9	303350	305640	298203	2.99123	1.58074	0.00206476	UP
Lp216	PC 40:6e; PC 18:1e/22:5	Lipids	181315	169945	188405	245421	193866	168355	1.12596	0.171158	0.385787	UP	51628.2	53151	51823.7	88974.2	114160	105111	1.96832	0.976965	0.00237975	UP
Lp217	Trihydroxyl PC 36:6 isomer2	Lipids	188459	235952	333161	137787	189405	152556	0.633271	-0.659104	0.110214	DOWN	26890.5	31136.8	21441.8	9188.21	19946.7	26441.8	0.69935	-0.515913	0.238993	DOWN
Lp218	PC 39:3; PC 19:0/20:3	Lipids	601864	605057	642055	854960	669718	441428	1.06335	0.0886148	0.761757	UP	5351.99	4953.46	7145.42	10161.3	13595.9	10128.5	1.94177	0.957376	0.0147478	UP
Lp219	Trihydroxyl PC 36:5 isomer	Lipids	4.41207e+06	4.57728e+06	4.36909e+06	5.15146e+06	4.09297e+06	3.67976e+06	0.967492	-0.0476788	0.760138	DOWN	2671.98	4393.73	6616.91	9645.15	6831.35	5727.08	1.62276	0.698448	0.156819	UP
Lp220	PC 40:7; PC 18:1/22:6	Lipids	203843	224310	217555	128154	130229	140263	0.617377	-0.695776	0.000313448	DOWN	3590.5	3287.94	3026.34	5335.28	3814.64	5945.1	1.52401	0.607876	0.0572821	UP
Lp221	PC 40:7; PC 20:3/20:4	Lipids	200342	233382	248849	178673	134612	109866	0.619936	-0.689809	0.0248394	DOWN	3258.89	2233.01	1853.15	2345.55	3256.5	4139.51	1.32628	0.40738	0.296977	UP
Lp222	PC 41:6; PC 19:0/22:6	Lipids	519611	471563	406130	276761	270685	309696	0.613426	-0.70504	0.00680431	DOWN	2494.87	4453.12	4494.51	3908.92	5673.21	9751.94	1.68967	0.756743	0.228488	UP
Lp223	5α-Cholestan-3-one	Lipids	612.095	187.566	2294.2	1157.95	1785.11	1555.96	1.45418	0.540204	0.522322	UP	909982	864752	842855	905617	881000	924784	1.03584	0.0508	0.253707	UP
Lp224	Acylcarnitine 2:0	Lipids	107956	127216	121554	99080.5	71169.5	65813.9	0.66175	-0.595641	0.026995	DOWN	2.43764e+06	2.36677e+06	2.07343e+06	2.41914e+06	2.20618e+06	2.77034e+06	1.07529	0.104724	0.434034	UP
Lp225	Acylcarnitine 6:0	Lipids	30265	43213.6	41964.6	101274	89479.8	86191.7	2.39897	1.26242	0.00094583	UP	55158.6	52038.8	48627	484748	509044	586625	10.1423	3.34231	0.000102994	UP
Lp226	Acylcarnitine 10:0	Lipids	22354	17182.3	24845.1	18147.9	22203.6	17119.6	0.892666	-0.163808	0.44767	DOWN	1.93101e+06	1.98194e+06	1.93404e+06	3.888e+06	3.66471e+06	4.90204e+06	2.13011	1.09093	0.00445081	UP
Lp227	Acylcarnitine 16:0	Lipids	4185.51	7644.14	4560.19	5005.56	5032.21	5449.9	0.944956	-0.0816813	0.799012	DOWN	3.26114e+07	3.02905e+07	3.19015e+07	3.29795e+07	3.28921e+07	3.65018e+07	1.07985	0.110831	0.139942	UP
Lp228	Acylcarnitine 16:1	Lipids	4833	3395.41	4736.74	6108.42	6567.54	4971.75	1.36117	0.444843	0.0783084	UP	24207.8	16498.9	12544	14010.2	6366.03	34804.4	1.03624	0.0513582	0.947391	UP
Lp229	Acylcarnitine 18:0	Lipids	6345.96	6899.19	4816.23	4036.23	4932.86	6740.79	0.869805	-0.201235	0.481153	DOWN	1.44334e+07	1.39239e+07	1.43854e+07	9.59201e+06	9.39046e+06	9.85362e+06	0.674643	-0.567804	2.52192e-05	DOWN
Lp230	Acylcarnitine 18:1	Lipids	2516.77	2087.72	3451.4	3940.72	2704.81	2961.61	1.19256	0.254063	0.401326	UP	3193.31	2026.34	2554.21	3525.79	2251.3	5595.34	1.46291	0.548839	0.309377	UP
Lp231	Acylcarnitine 18:2	Lipids	3488.41	3118.63	3543.58	2596.39	3445.72	2331.47	0.824933	-0.277652	0.17673	DOWN	131315	107253	92519.2	96287.8	73996.1	83312.2	0.76595	-0.384678	0.118359	DOWN
rnz19-n	Uracil	Nucleotide and its derivates	1.06691e+06	949333	1.20887e+06	1.45844e+06	1.43177e+06	1.37399e+06	1.32218	0.402923	0.0118671	UP	5.13807e+06	4.6794e+06	5.13021e+06	2.04969e+06	1.91658e+06	2.21321e+06	0.413407	-1.27437	7.39281e-05	DOWN
hsa024-n	L-Cysteine	Amino acids	3.28253e+06	2.79166e+06	3.08393e+06	2.18902e+06	2.37973e+06	1.93336e+06	0.709983	-0.494144	0.0100315	DOWN	20891.8	8397.09	5651.58	37758.6	38868.5	33285.9	3.14572	1.65339	0.00745072	UP
mr249-n	L-Leucine	Amino acids	128231	127076	139551	570571	635602	593813	4.55858	2.18858	1.75931e-05	UP	82458.3	109125	67895.5	164842	180556	155319	1.9297	0.948379	0.00471774	UP
hsl048-n	Capric acid (C10:0)	Lipids	23886	16997.7	31525.8	17013.1	4519.98	21584	0.595463	-0.747917	0.213349	DOWN	93284.1	89996.6	95370.4	95175.3	153835	231488	1.72437	0.786069	0.163779	UP
rnz015-n	2-Isopropylmalic acid	Organic acids and its derivates	8.98425e+06	8.54465e+06	9.12655e+06	1.95879e+06	1.69905e+06	1.85297e+06	0.206742	-2.27409	3.1984e-06	DOWN	12380.6	12664.8	13855.8	27351.2	18634	19267.7	1.6774	0.746228	0.0365579	UP
hsl027-n	cis-10-Pentadecenoic acid (C15:1)	Lipids	46562.3	49709.5	62205	42314.9	18139.5	21549.2	0.517449	-0.950512	0.0463051	DOWN	8.47586e+07	8.81671e+07	8.69122e+07	9.69761e+07	9.56366e+07	9.84184e+07	1.12005	0.163562	0.00124518	UP
mr693-n	Xanthosine	Nucleotide and its derivates	4.05339e+06	3.6352e+06	3.81497e+06	2.40469e+06	2.1246e+06	2.39076e+06	0.601556	-0.733228	0.000544897	DOWN	146585	140313	157748	436412	371610	388273	2.69045	1.42785	0.000237564	UP
hsl082-n	Phytanic acid	Lipids	68196.4	51946.7	75085.6	82285.4	101579	83294.2	1.36844	0.452528	0.061324	UP	43190.3	39434.1	37268	54215.6	62227.6	74731.7	1.59455	0.673152	0.0187304	UP
hsl424-n	LysoPA 16:1	Lipids	44423.4	41806.6	13777.9	17680.9	8742.15	7827.26	0.342476	-1.54592	0.100413	DOWN	8312.22	3092.29	2323.68	3850.18	4112.22	8070.57	1.16789	0.223901	0.757593	UP
hsl421-n	LysoPA 16:0	Lipids	89762.9	106302	111973	86076.3	77962	44174.1	0.675931	-0.565052	0.0827916	DOWN	302267	311590	295306	1.02708e+06	1.15416e+06	1.2543e+06	3.77879	1.91793	0.00021632	UP
hsl425-n	LysoPA 18:1	Lipids	53683.6	62866.5	96204.2	75982.1	139828	69254.1	1.33988	0.422099	0.405281	UP	2626.83	2181.98	3451.01	4370.48	2313.99	4163.9	1.31339	0.393295	0.315229	UP
hsl426-n	LysoPA 18:0	Lipids	16446.3	19239	19955.9	14478	16991	14908.2	0.833504	-0.262739	0.0797726	DOWN	9041.86	8310.73	6575.85	9304.79	8753.12	12191.7	1.26417	0.338191	0.178492	UP
Ln001-n	Palmitaldehyde	Lipids	1.40335e+07	1.23582e+07	1.58375e+07	1.61878e+07	1.58261e+07	1.58562e+07	1.13358	0.180883	0.136506	UP	62011.9	46532	65723.5	142639	146884	266965	3.1933	1.67505	0.0364216	UP
Ln004-n	9-HOTrE	Lipids	34031.9	80841.9	46069.1	19284.6	25816.1	46169.2	0.567095	-0.818337	0.225023	DOWN	799591	676708	616920	2.65081e+06	2.59393e+06	2.69401e+06	3.7926	1.92319	5.7571e-06	UP
Ln005-n	13-HOTrE(r)	Lipids	115764	30178.2	45142.6	14016.7	20507.1	12797.2	0.247644	-2.01366	0.144811	DOWN	21397.8	32636.6	29208.2	50690.6	28642.4	24797.5	1.25093	0.322998	0.469584	UP
Ln006-n	13-HOTrE	Lipids	171040	201824	158457	140744	105050	112518	0.674381	-0.568365	0.0267393	DOWN	120170	57412.7	91633.9	165072	126736	130982	1.57044	0.651172	0.0788981	UP
Ln007-n	9-KODE	Lipids	78067.1	73826.4	77762	46006.1	77904.4	36022.4	0.696404	-0.522004	0.141313	DOWN	64399.4	70044.5	49040.9	113903	146353	137761	2.16921	1.11717	0.00346912	UP
Ln008-n	9,10-EODE	Lipids	1.18209e+06	1.12325e+06	1.17041e+06	1.51157e+06	1.59237e+06	1.43661e+06	1.30635	0.38554	0.00184589	UP	53575.9	84325.2	67802.1	212620	222659	263207	3.3956	1.76367	0.000772039	UP
Ln009-n	12,13-EODE	Lipids	26577.8	31916.9	26999.8	15940.5	15616.7	17767.6	0.576935	-0.79352	0.0028042	DOWN	10032.7	16950.1	7559.02	33842.3	12463.4	14469.7	1.75947	0.81514	0.30126	UP
Ln010-n	1-Eicosanol	Lipids	80549.4	105778	83400	66652	54201.3	57239.8	0.660271	-0.59887	0.0256855	DOWN	170904	142385	415881	60295.8	96177.4	160338	0.434481	-1.20263	0.207869	DOWN
Ln011-n	13-HpOTrE(r)	Lipids	35394.8	31741.2	38290.1	19379.3	20191	21546.3	0.57971	-0.786596	0.00178362	DOWN	34950.3	26887.2	39428.1	32125.9	22852.1	16566.6	0.706505	-0.501228	0.16399	DOWN
Ln012-n	9-HpOTrE	Lipids	29019.8	28127.2	36819.4	10051.9	27232.4	11253.5	0.516544	-0.953037	0.0706461	DOWN	85446.6	90579.5	80397	131154	133850	135702	1.56267	0.644014	0.000117389	UP
Ln013-n	13-HPODE	Lipids	17172.2	13715.8	22862.9	8296.52	8667.97	11350	0.526774	-0.924745	0.0403024	DOWN	86231.4	78933	72092.7	36688.6	37653.4	50906.6	0.527902	-0.921658	0.00369749	DOWN
Ln015-n	8,15-DiHETE	Lipids	29328.3	20461.7	41429.4	23654.7	28654	20973.1	0.803357	-0.315886	0.40839	DOWN	1.25704e+06	1.42262e+06	1.23158e+06	1.34224e+06	1.46753e+06	1.30275e+06	1.05146	0.0723955	0.437162	UP
Ln016-n	Lauric acid (C12:0)	Lipids	110471	101627	93583.6	139320	127506	123496	1.27689	0.352633	0.0143256	UP	333218	288629	311559	345784	278359	327127	1.01914	0.0273513	0.815278	UP
Ln017-n	Myristoleic acid (C14:1)	Lipids	40948.4	45337.3	34948.8	27696.2	25559.4	24007.4	0.637302	-0.64995	0.0101273	DOWN	9.05805e+06	8.22435e+06	1.00615e+07	7.1618e+06	9.44726e+06	7.89835e+06	0.896266	-0.158001	0.332174	DOWN
Ln018-n	FFA 13:0 (Tridecanoic acid)	Lipids	1.97782e+06	2.13237e+06	1.99424e+06	1.05529e+06	855366	953332	0.469167	-1.09183	0.000140266	DOWN	2.98755e+07	3.51623e+07	2.70391e+07	1.98281e+07	2.06298e+07	2.10312e+07	0.667802	-0.582507	0.0132951	DOWN
Ln019-n	FFA 14:0 (Myristic acid)	Lipids	329402	328212	366188	216741	174133	135145	0.51379	-0.96075	0.00339176	DOWN	141039	151617	140843	172851	146035	103994	0.975504	-0.0357804	0.870375	DOWN
Ln020-n	FFA 15:0 (Pentadecylic acid)	Lipids	6.13219e+06	6.32503e+06	7.20391e+06	2.89959e+06	2.56446e+06	3.18336e+06	0.439823	-1.185	0.000611415	DOWN	14070	10756.7	15780.4	11877.2	23517.5	11047	1.14369	0.193691	0.673602	UP
Ln021-n	FFA 16:1 (Palmitoleic acid, n–7)	Lipids	1.93646e+07	1.69778e+07	1.81284e+07	7.2598e+06	6.22744e+06	6.89335e+06	0.374156	-1.41829	0.000112076	DOWN	6.69609e+06	6.23549e+06	6.64557e+06	4.01963e+06	3.8607e+06	4.52746e+06	0.633789	-0.657926	0.000652579	DOWN
Ln022-n	Palmitic acid (C16:0)	Lipids	128779	148577	124015	107242	129560	113200	0.872016	-0.197574	0.163729	DOWN	1.09865e+07	8.60639e+06	9.88035e+06	1.03222e+07	1.16436e+07	1.1371e+07	1.13109	0.17771	0.181392	UP
Ln023-n	FFA 17:0 (Margaric acid)	Lipids	21196.9	17641.3	9320.11	5343.61	10749	4721.19	0.432195	-1.21025	0.0852336	DOWN	95495	100478	87121.6	60367.2	63518.8	79131.8	0.717139	-0.479675	0.0187884	DOWN
Ln024-n	FFA 17:1 (cis-10-Heptadecanoic acid, n–7)	Lipids	3.14843e+06	2.83087e+06	2.75384e+06	911657	987347	972452	0.3288	-1.60472	9.16553e-05	DOWN	91275.9	94024.5	79009.2	83604.6	60067.4	86517.8	0.87091	-0.199405	0.300027	DOWN
Ln025-n	FFA 18:0 (Stearic acid)	Lipids	1.07713e+07	8.85398e+06	8.47503e+06	6.61012e+06	7.80843e+06	6.87344e+06	0.757714	-0.400275	0.0467386	DOWN	1.93986e+06	1.948e+06	1.77635e+06	2.32187e+06	2.47363e+06	2.35886e+06	1.26308	0.33695	0.0023392	UP
Ln026-n	FFA 18:1 (Oleic acid, n–9 or cis-Vaccenic acid, n–7)	Lipids	80420.4	81189.2	79482.3	38924.5	41399.6	33583.6	0.472466	-1.08172	5.63047e-05	DOWN	1.42882e+06	1.58114e+06	1.55367e+06	3.12639e+06	3.38892e+06	3.25941e+06	2.14187	1.09887	4.08387e-05	UP
Ln027-n	FFA 18:1 (Elaidic acid, n–9 or trans-Vaccenic acid, n–7)	Lipids	96460.1	63814.9	78817.8	26163.3	27551.9	24698.5	0.327963	-1.60839	0.00481616	DOWN	16070.8	16014.3	9904.7	17242.4	28564.7	17279.7	1.50243	0.587298	0.176313	UP
Ln028-n	FFA 18:2 (Linoleic acid, n–6)	Lipids	2.5159e+06	2.68236e+06	2.56997e+06	1.79284e+06	1.71634e+06	1.53676e+06	0.649561	-0.622462	0.000552656	DOWN	133813	150646	131437	112564	145277	101742	0.864598	-0.209899	0.262779	DOWN
Ln029-n	FFA 18:3 (α-Linolenic acid, n–3 or γ-Linolenic acid, n–6)	Lipids	2.43384e+06	2.67056e+06	2.9389e+06	2.24272e+06	1.94797e+06	1.92747e+06	0.760652	-0.394691	0.022622	DOWN	1046.93	392.022	322.536	501.947	192.089	219.595	0.518669	-0.947113	0.323339	DOWN
Ln030-n	FFA 18:4 (Stearidonic acid, n–3)	Lipids	13365.2	8537.66	15877	12599.4	7860.51	10851.6	0.828787	-0.270926	0.44702	DOWN	4074.58	5303.57	3491.66	6043.01	4930.56	5297.25	1.26426	0.338296	0.14455	UP
Ln031-n	Arachidic acid (C20:0)	Lipids	183367	155995	164293	110128	91951.6	86480.3	0.572932	-0.803564	0.00267636	DOWN	12160.1	8983.48	7056.49	8569.54	5433.08	6113.01	0.713317	-0.487384	0.201878	DOWN
Ln032-n	cis-Gondoic acid (C20:1)	Lipids	4785.84	5541.4	1672.6	305.411	378.038	87.465	0.0642436	-3.9603	0.0344179	DOWN	4333.45	8202.49	8354.99	6281.59	7426.55	7860.13	1.03242	0.0460329	0.87949	UP
Ln033-n	FFA 20:2 (cis-11-14-Eicosadienoic acid, n–6)	Lipids	8040.33	5071.71	4037.22	3057.89	3211.18	6149.32	0.724136	-0.465668	0.370803	DOWN	275.81	150.128	250.266	193.998	594.433	615.122	2.07564	1.05355	0.163676	UP
Ln034-n	FFA 20:3 (Dihomo-γ-linolenic acid, n–6 or Mead acid, n–9)	Lipids	13147.8	7467.2	17514.8	8185.24	3529.93	6966.01	0.489936	-1.02933	0.114808	DOWN	6.77658e+06	6.64916e+06	6.8178e+06	7.94805e+06	8.08215e+06	8.5298e+06	1.21323	0.278849	0.00141579	UP
Ln035-n	FFA 20:5 (Eicosapentaenoic acid, n–3)	Lipids	17463.7	6197.47	9445.38	8573.77	8375	4574.85	0.650131	-0.621197	0.342941	DOWN	477520	515178	410973	617769	621498	739985	1.41005	0.495751	0.0189743	UP
Ln036-n	Docosanoic acid (C22:0)	Lipids	1047.28	859.042	304.958	157.426	93.836	100.082	0.158887	-2.65393	0.0502636	DOWN	6.68179e+06	6.76745e+06	6.32962e+06	5.79882e+06	5.61808e+06	6.0825e+06	0.884753	-0.176654	0.0162284	DOWN
Ln039-n	Cholic acid; CA (Cholic acid)	Lipids	8.98666e+06	8.46618e+06	8.95142e+06	6.92613e+06	6.82769e+06	6.38258e+06	0.762619	-0.390965	0.000913344	DOWN	1.47871e+07	1.41513e+07	1.45304e+07	1.48838e+07	1.41654e+07	1.563e+07	1.02784	0.0396223	0.43124	UP
Ln040-n	Cholic acid; UDGA (Ursodeoxycholic acid)	Lipids	637778	437044	504409	491010	436733	409623	0.846846	-0.239829	0.274017	DOWN	1.87081e+06	1.97605e+06	1.89894e+06	3.44135e+06	3.47971e+06	3.63557e+06	1.83728	0.87757	1.82932e-05	UP
Ln041-n	Cholic acid; GCDCA (Glycochenodeoxycholate)	Lipids	7.78517e+06	7.21387e+06	7.67132e+06	5.69601e+06	5.82674e+06	5.57206e+06	0.75406	-0.407248	0.00060506	DOWN	1.44769e+06	1.4949e+06	1.38017e+06	2.18819e+06	2.02141e+06	2.46791e+06	1.54473	0.627356	0.00429099	UP
Ln042-n	Cholic acid; GDCA (Glycodeoxycholate)	Lipids	2.15571e+07	1.91196e+07	1.9447e+07	1.31501e+07	1.35807e+07	1.38283e+07	0.674594	-0.567909	0.0011695	DOWN	510231	513454	390947	441020	398007	546831	0.97966	-0.0296474	0.880415	DOWN
Ln043-n	Cholic acid; LCA (Lithocholic acid)	Lipids	2.477e+06	2.05364e+06	2.55549e+06	1.4825e+06	1.33608e+06	1.31763e+06	0.583705	-0.77669	0.00392336	DOWN	376203	362137	342666	1.03046e+06	1.02181e+06	1.09472e+06	2.91116	1.5416	1.02756e-05	UP
Ln044-n	Cholic acid; TCA (Taurocholate)	Lipids	2.22969e+06	2.14795e+06	2.32534e+06	1.8057e+06	1.79545e+06	1.82051e+06	0.808843	-0.306068	0.0011777	DOWN	1.08074e+07	1.10661e+07	1.03753e+07	3.64446e+07	3.73687e+07	3.78455e+07	3.46242	1.79178	5.36344e-07	UP
Ln045-n	Cholic acid; TCDCA (Taurochenodeoxycholate)	Lipids	459376	626672	566872	430169	291313	278953	0.605253	-0.72439	0.0342746	DOWN	1.90769e+07	1.90183e+07	1.78296e+07	5.6697e+07	5.8173e+07	6.10047e+07	3.14484	1.65299	7.23972e-06	UP
Ln047-n	LysoPE 14:0 (2n isomer)	Lipids	356561	319111	356387	979263	881111	906713	2.68113	1.42284	5.45914e-05	UP	10696	15159.1	18421	14156.3	20969.6	19936.6	1.24362	0.314543	0.308372	UP
Ln048-n	LysoPE 16:0	Lipids	8.96925e+06	8.06445e+06	8.55949e+06	3.28586e+07	2.69868e+07	2.85522e+07	3.45395	1.78825	0.000295688	UP	1.8215e+06	1.56887e+06	1.86044e+06	5.84608e+06	5.52446e+06	5.17898e+06	3.15181	1.65618	6.03186e-05	UP
Ln049-n	LysoPE 16:0 (2n isomer)	Lipids	1.61948e+07	1.35302e+07	1.52676e+07	5.35137e+07	4.65942e+07	4.83333e+07	3.29924	1.72213	0.000100303	UP	1.81021e+06	1.71515e+06	1.54826e+06	5.1551e+06	4.80187e+06	5.01173e+06	2.9503	1.56086	1.34688e-05	UP
Ln050-n	LysoPE 18:3	Lipids	16138.6	16250.4	13047.8	36323.4	21640.6	26774.6	1.86498	0.89916	0.0416157	UP	4340.65	1752.42	3608.96	6021.54	4031.11	6016.68	1.65628	0.727951	0.10498	UP
Ln051-n	LysoPE 18:1	Lipids	1.63768e+06	1.21049e+06	1.58613e+06	4.85776e+06	4.24514e+06	4.31314e+06	3.02551	1.59718	0.000222475	UP	2711.69	1550.29	2341.89	6302.2	4100.62	4963.1	2.32681	1.21835	0.01585	UP
Ln052-n	LysoPE 18:1 (2n isomer)	Lipids	1.3491e+06	1.09666e+06	1.35489e+06	4.71767e+06	4.23403e+06	3.79001e+06	3.35251	1.74524	0.000447755	UP	993.236	1175.15	607.321	77.1135	356.832	1142.1	0.567801	-0.816543	0.328994	DOWN
Ln053-n	LysoPS 22:6 (2n isomer)	Lipids	10781.8	5070.77	7873.39	9145.26	5059.51	5249.03	0.819938	-0.286413	0.53842	DOWN	1806.28	941.636	1335.28	1754.81	144.093	628.545	0.618988	-0.692017	0.390171	DOWN
Ln054-n	LysoPS 22:6	Lipids	9436.69	5204.99	8142.57	3240.83	1824.84	2760.4	0.343486	-1.54168	0.0194397	DOWN	1802.22	1291.89	1440.7	516.92	290.602	947.973	0.387116	-1.36916	0.0194712	DOWN
Ln055-n	PC (14:0/20:2)	Lipids	5928.77	2908.13	2493.59	212.306	152.66	405.211	0.0679738	-3.87888	0.0315696	DOWN	1682.27	2030.08	1834.16	1139.92	792.605	1679.66	0.651253	-0.618709	0.0804627	DOWN
Ln056-n	PC (14:1/20:1)	Lipids	8071.28	3426.12	2571.38	992.683	157.799	152.587	0.0926214	-3.43251	0.069866	DOWN	214056	222513	218939	209932	288436	321817	1.25122	0.323337	0.174132	UP
Ln057-n	PC (16:0/18:2)	Lipids	13986.4	4671.89	2147.99	216.336	218.829	345.163	0.0375044	-4.7368	0.13733	DOWN	167373	157377	149685	121965	140975	183325	0.940622	-0.0883126	0.64442	DOWN
Ln058-n	PC (16:1/18:1)	Lipids	7564.6	3794.21	2144.7	1210.72	435.673	230.187	0.13897	-2.84715	0.0763701	DOWN	2594.55	2368.19	1966.31	2057.17	2530.85	1690.69	0.906142	-0.142191	0.516183	DOWN
HSH015-n	Resveratrol	Hydroxycinnamoyl derivatives	411385	401835	351341	276649	240743	251192	0.659977	-0.599513	0.00354693	DOWN	2.40774e+07	2.48728e+07	2.44265e+07	2.3222e+07	2.3749e+07	2.22589e+07	0.943487	-0.0839259	0.0486916	DOWN

## Sheet: Sheet5
Table S5. The content of cold-related DAMs in hpl1-2 at 24 and 48 hours of cold treatment.
			24 hours of Normal Condition			24 hours of Cold Condition							48 hours of Normal Condition			48 hours of Cold Condition
ID	NAME	CLASS	hpl1-2	hpl1-2	hpl1-2	hpl1-2	hpl1-2	hpl1-2	Fold Change(FC, Cold/Normal)	log2FC	Cold/Normal-p	Common trend	hpl1-2	hpl1-2	hpl1-2	hpl1-2	hpl1-2	hpl1-2	Fold Change(FC, Cold/Normal)	log2FC	Cold/Normal-p	Common trend
rpz001	L-Glycine	Amino acids	16990.7	13918.2	12492.5	9505.36	12739	10582.6	0.756358	-0.402859	0.0969876	DOWN	23634	26862.7	29477.9	9277.78	8888.53	12739.5	0.386445	-1.37166	0.00143077	DOWN
mr237	L-Alanine	Amino acids	1.71673e+06	1.67821e+06	1.77435e+06	5.10312e+06	5.18086e+06	5.06926e+06	2.97009	1.57051	1.58079e-07	UP	2.28473e+06	2.33669e+06	2.3455e+06	6.3947e+06	6.52574e+06	6.72347e+06	2.81959	1.49549	1.68892e-06	UP
mr240	L-Serine	Amino acids	3.61785e+06	3.2532e+06	3.47668e+06	1.31316e+06	1.4519e+06	1.34595e+06	0.397286	-1.33175	5.33947e-05	DOWN	4.09161e+06	3.96751e+06	3.93195e+06	1.63768e+06	1.76208e+06	1.77982e+06	0.431953	-1.21105	4.23202e-06	DOWN
mr241	L-Proline	Amino acids	1.60935e+07	1.65535e+07	1.67088e+07	5.78037e+07	60419767	5.93065e+07	3.59695	1.84677	6.65628e-07	UP	1.22919e+07	1.18496e+07	1.13916e+07	9.35218e+07	9.73681e+07	9.71453e+07	8.10612	3.01901	3.1393e-07	UP
mr243	L-Valine	Amino acids	1.85189e+07	1.87415e+07	1.90801e+07	4.88151e+07	5.17368e+07	5.09945e+07	2.68983	1.42752	3.72226e-06	UP	1.21091e+07	1.20955e+07	1.14141e+07	6.53792e+07	6.84441e+07	6.80272e+07	5.66698	2.50258	6.02135e-07	UP
mr244	L-Threonine	Amino acids	3.36523e+06	3.39152e+06	3.56633e+06	3.57788e+06	3.58625e+06	3.54387e+06	1.03729	0.0528144	0.117252	UP	3.36343e+06	3.30744e+06	3.24525e+06	3.61971e+06	3.62086e+06	3.53969e+06	1.08714	0.120543	0.00268322	UP
mr246	Benzamidine	Others	9.31596e+06	1.03224e+07	1.05347e+07	2.98595e+07	3.2388e+07	3.06594e+07	3.07914	1.62253	1.51269e-05	UP	6.47574e+06	6.31996e+06	6.19599e+06	3.36245e+07	3.45727e+07	3.37971e+07	5.37047	2.42505	8.58014e-08	UP
mr248	Cycloleucine(1-Amino-1-cyclopentanecarboxylic acid)	Amino acid derivatives	22253.5	32288.7	29498.1	26107.3	29308.5	28741.2	1.00139	0.00199989	0.990745	UP	21977	25938.9	20717.8	34206.3	35502	21872.9	1.33435	0.416134	0.173082	UP
mr172	Homoproline	Amino acid derivatives	1.39562e+06	1.46234e+06	1.55041e+06	1.46029e+06	1.59303e+06	1.64766e+06	1.06638	0.0927204	0.243917	UP	1.35055e+06	1.26862e+06	1.1682e+06	1.54151e+06	1.64349e+06	1.61221e+06	1.26663	0.340999	0.00518659	UP
mr800	Agmatine	Polyamines	525549	757537	697854	189163	951028	717197	0.93763	-0.0929098	0.869845	DOWN	664811	857664	223018	327511	1.44883e+06	380119	1.23545	0.305031	0.75552	UP
mr250	L-Isoleucine	Amino acids	7.31546e+07	7.75388e+07	7.9922e+07	2.76026e+08	288407393	2.74237e+08	3.63666	1.86261	2.00232e-06	UP	2.93555e+07	2.85854e+07	2.86793e+07	351312426	3.8029e+08	3.33188e+08	12.2926	3.61972	1.85857e-05	UP
mr173	L-Asparagine	Amino acids	3.79225e+06	3.89064e+06	3.94495e+06	4.77206e+06	5.00649e+06	4.71991e+06	1.24688	0.318317	0.000636433	UP	2.49009e+06	2.50587e+06	2.45079e+06	4.72914e+06	4.7042e+06	4.88051e+06	1.92216	0.94273	2.37378e-06	UP
mr176	beta-Homothreonine	Amino acid derivatives	6.23954e+06	6.66805e+06	6.91252e+06	6.85661e+06	7.55404e+06	7.29662e+06	1.09521	0.131213	0.0904082	UP	5.58312e+06	5.72257e+06	5.89442e+06	8.48657e+06	8.2719e+06	8.50721e+06	1.46893	0.554762	2.14858e-05	UP
mr1327	L-Aspartic acid	Amino acids	1.44253e+06	1.53005e+06	1.66618e+06	1.77339e+06	1.90352e+06	1.847e+06	1.19081	0.251947	0.0171871	UP	1.40708e+06	1.44344e+06	1.31562e+06	2.09279e+06	2.02032e+06	2.0016e+06	1.46772	0.553572	0.000160342	UP
mr802	1-Methylnicotinamide	Vitamins	662236	717325	829184	578104	651778	699953	0.873725	-0.194749	0.199535	DOWN	555610	602223	577335	566708	523510	581932	0.963682	-0.0533711	0.395286	DOWN
mr1446	L-Tyramine	Amino acids	424422	489202	531681	370971	418424	376370	0.806588	-0.310097	0.0545064	DOWN	430666	422764	401251	336989	483441	376080	0.953636	-0.0684888	0.686517	DOWN
mr179	4-Methyl-5-thiazoleethanol	Vitamins	35845.9	37178.5	42497	61614.6	72976.4	51090.2	1.60733	0.684669	0.0243819	UP	32906.8	34681.1	33628.7	79585.6	81602.7	75503.5	2.33847	1.22556	1.7313e-05	UP
mr180	beta-Homoisoleucine	Amino acid derivatives	4.65979e+06	5.01948e+06	5.11822e+06	4.49781e+06	5.13395e+06	4.90248e+06	0.982209	-0.0258974	0.724798	DOWN	5.69801e+06	5.37702e+06	5.09692e+06	4.37551e+06	4.67184e+06	4.63928e+06	0.846319	-0.240727	0.0137267	DOWN
mr648	Carbachol	Vitamins	116790	136357	130736	113667	129780	122062	0.952137	-0.0707588	0.457109	DOWN	132502	129073	132972	114396	127670	133295	0.951375	-0.0719133	0.327352	DOWN
rpz005	4(3)-Quinazolinedione	Alkaloids	4.55861e+06	5.10924e+06	5.08287e+06	2.56326e+06	2.38113e+06	2.65807e+06	0.515396	-0.956248	0.000267291	DOWN	6.91424e+06	7.78541e+06	6.98092e+06	2.67841e+06	2.7435e+06	2.66639e+06	0.373067	-1.42249	8.64979e-05	DOWN
rpz006	L-Glutamine	Amino acids	1.24341e+06	1.25325e+06	1.29922e+06	2.67838e+06	2.74513e+06	2.87778e+06	2.18692	1.1289	1.6228e-05	UP	44375.8	48570.2	48500.1	263785	286196	288809	5.9301	2.56806	8.61248e-06	UP
mr181	L-Lysine	Amino acids	57680.9	59522.5	60518.6	196950	209116	196375	3.3898	1.7612	4.78469e-06	UP	2.76157e+06	2.71521e+06	2.56111e+06	1.28767e+06	1.33282e+06	1.27113e+06	0.484159	-1.04645	2.60873e-05	DOWN
mr257	L-Glutamic acid	Amino acids	2.30304e+06	2.43823e+06	2.39905e+06	2.74043e+06	2.76011e+06	2.8487e+06	1.16931	0.225659	0.00151214	UP	82439.1	105070	56133.3	27748.4	39513.3	30123.9	0.399706	-1.32299	0.028791	DOWN
mr494	L-Methionine	Amino acids	2.0028e+06	2.0823e+06	2.1873e+06	1.32952e+06	1.40923e+06	1.40574e+06	0.660752	-0.597819	0.00028225	DOWN	2.19757e+06	2.32422e+06	2.22824e+06	7.56708e+06	8.41112e+06	7.9021e+06	3.53781	1.82285	2.11924e-05	UP
mr1277	(-)-trans-Carveol	Others	48407.8	38003.3	65861.8	40198.6	27445.3	36005.1	0.68068	-0.554952	0.144457	DOWN	5024.45	2876.71	4265.58	8478.45	4881.69	3469.63	1.38326	0.468073	0.391188	UP
mr259	L-Histidine	Amino acids	2.83394e+06	3.85017e+06	3.78799e+06	8.83595e+06	8.05016e+06	8.94617e+06	2.46677	1.30262	0.000293558	UP	2.07833e+06	1.98219e+06	1.95642e+06	4.52501e+06	4.61159e+06	4.53803e+06	2.27269	1.1844	6.2348e-07	UP
mr651	N-Tigloylglycine	Amino acid derivatives	4172.71	3371.73	5368.49	5872.37	2125.54	3039.2	0.854733	-0.226454	0.647873	DOWN	2.65374e+08	264339977	2.55966e+08	1016721795	1034503403	1042158103	3.93721	1.97717	7.37758e-08	UP
mr653	Tryptamine	Amino acids	2.71753e+06	3.04548e+06	3.07453e+06	3.4183e+06	3.5052e+06	3.42047e+06	1.17046	0.227072	0.0130971	UP	379944	337424	313348	397736	459279	437312	1.25576	0.328555	0.0295586	UP
mr262	L-Phenylalanine	Amino acids	3.90022e+08	4.16324e+08	4.21246e+08	9.58516e+08	9.80805e+08	9.55467e+08	2.3581	1.23763	1.55961e-06	UP	4.90633e+06	5.07161e+06	4.90821e+06	1.46166e+07	1.56304e+07	1.55022e+07	3.07328	1.61978	5.82138e-06	UP
hsa026	L-theanine	Amino acids	381762	358981	409267	590027	502616	494197	1.37985	0.46451	0.0127072	UP	12892.2	3989.94	9033.3	8661.66	10122.8	8907.54	1.06855	0.0956592	0.832052	UP
mr263	L-Arginine	Amino acids	3.37299e+06	3.59599e+06	3.56537e+06	1.42953e+07	1.43974e+07	1.4217e+07	4.07331	2.0262	2.55184e-08	UP	2.39456e+06	2.38649e+06	2.40928e+06	7.185e+06	6.84108e+06	6.82334e+06	2.89965	1.53588	2.68551e-06	UP
mr661	Coniferyl aldehyde	Polyphenol	11258.1	6084.55	8546.99	8483.01	11416.6	17189.7	1.43259	0.518628	0.276048	UP	5.24587e+07	4.82917e+07	4.81378e+07	1.73792e+08	2.09299e+08	1.74978e+08	3.74824	1.90621	0.000312526	UP
rpz007	Dihydroactinidiolide	Terpenoids	1.96437e+06	1.9671e+06	1.98735e+06	2.50055e+06	2.56821e+06	2.31944e+06	1.24825	0.319911	0.00278624	UP	1.78288e+08	1.77317e+08	1.79804e+08	5.91625e+08	5.93407e+08	6.06037e+08	3.34523	1.74211	8.69879e-08	UP
mr268	L-Tyrosine	Amino acids	4.69471e+07	5.26841e+07	5.36902e+07	1.6745e+08	183862041	1.73376e+08	3.42215	1.7749	1.90042e-05	UP	184775	174545	174672	232274	257840	194644	1.28234	0.358777	0.0545092	UP
rpz009	3-Indoleacrylic acid	Amino acid derivatives	2.27919e+08	2.56745e+08	2.60465e+08	5.80866e+08	5.80104e+08	5.58525e+08	2.30765	1.20642	1.35646e-05	UP	268318	273894	326508	113297	72204.5	78211.8	0.303565	-1.71992	0.000862454	DOWN
mr773	2,6-Diaminopimelic acid	Others	127272	133701	134555	155786	161294	176150	1.24702	0.31848	0.00744193	UP	80478.5	59006.8	62144.7	72634.9	80129.7	82658.6	1.1676	0.223547	0.19971	UP
rpz010	3,4-Dehydro-Beta-ionone	Terpenoids	142778	152494	178102	103255	89143.4	74369	0.563545	-0.827398	0.00685988	DOWN	5642.22	4006.36	3938.89	3215.11	4027.78	2872.41	0.744457	-0.425739	0.151405	DOWN
mr667	5-Hydroxy-IAA	Others	69861.5	63138.9	69976.6	71849	71409.1	73157.3	1.06621	0.0924866	0.125755	UP	999814	855133	918163	1.39953e+06	1.29315e+06	1.21314e+06	1.40846	0.494123	0.00523781	UP
mr876	N-Acetyltryptamine	Amino acid derivatives	6251.19	5697.54	1913.64	2979.71	3189.6	3180.06	0.674442	-0.568234	0.332185	DOWN	6292.87	9117.41	8697.58	6260.37	7174.2	6382.11	0.822001	-0.282788	0.197068	DOWN
mr817	Spermine	Polyamines	1.15394e+06	1.09914e+06	1.16252e+06	994862	1.0043e+06	1.04089e+06	0.890047	-0.168047	0.00674793	DOWN	8.63301e+07	8.63492e+07	8.5467e+07	3.0715e+08	335550924	3.24995e+08	3.74863	1.90636	8.99678e-06	UP
mr1631	4-Hydroxy-6-methylquinoline-3-carboxylic acid	Terpenoids	4735.68	5467.9	7473.57	8342.7	7591.37	8302.85	1.37109	0.455321	0.0626075	UP	2.34549e+06	2.30514e+06	2.43284e+06	1.65532e+06	1.642e+06	1.26322e+06	0.643829	-0.635251	0.0032861	DOWN
mr279	L-Tryptophan	Amino acids	1.21425e+08	1.28112e+08	130139834	2.94402e+08	3.02452e+08	288787811	2.33262	1.22195	3.78614e-06	UP	40293	25316	18652.2	18688.7	31987	28867.7	0.944011	-0.0831251	0.845267	DOWN
mr673	Xanthurenic acid	Amino acid derivatives	2.09381e+06	2.00789e+06	2.13429e+06	1.89125e+06	1.89615e+06	2.07593e+06	0.940242	-0.0888964	0.156341	DOWN	2.32061e+06	2.35074e+06	2.24716e+06	1.82573e+06	1.84648e+06	1.90065e+06	0.8055	-0.312043	0.000295184	DOWN
mr676	Nicotinoylcholine	Vitamins derivative	14438.4	22347.1	20054	25322.7	27661.2	21363.1	1.30802	0.387381	0.122049	UP	744840	859559	701215	937964	1.03486e+06	1.00519e+06	1.29164	0.3692	0.0153801	UP
rpz012	Hydroxy-β-ionone	Terpenoids	1.98677e+06	2.17024e+06	2.20117e+06	2.21634e+06	2.15956e+06	2.09701e+06	1.01805	0.0258026	0.638082	UP	151143	145860	165751	121093	133894	140790	0.855264	-0.225558	0.0544398	DOWN
mr282	Phosphocreatine	Others	874268	854866	1.04131e+06	643909	862344	648545	0.777782	-0.362562	0.0925553	DOWN	576701	566067	558686	1.17429e+06	1.23565e+06	1.17405e+06	2.10642	1.0748	7.6852e-06	UP
mr609	Vanillactic acid	Polyphenol	141489	122210	151842	129638	122422	114431	0.88196	-0.181214	0.168185	DOWN	1.69705e+06	1.74549e+06	1.70656e+06	1.14566e+06	1.17098e+06	1.12236e+06	0.667884	-0.58233	9.78201e-06	DOWN
mr882	Lycoperodine	Others	771730	816513	892388	1.05008e+06	1.15916e+06	938278	1.26884	0.343509	0.0379625	UP	18667.1	9350.48	12484.1	6375.97	7689.29	17900.3	0.789241	-0.341462	0.566145	DOWN
mr678	5-Methoxy-N,N-dimethyltryptamine	Others	1.43334e+06	1.42037e+06	1.40083e+06	1.09952e+06	1.19333e+06	1.11499e+06	0.80099	-0.320144	0.000761855	DOWN	1.92224e+07	1.95375e+07	1.93585e+07	1.8392e+07	1.75767e+07	1.75242e+07	0.920412	-0.119648	0.00642867	DOWN
mr286	3,11-Eudesmadien-2-one	Terpenoids	5035.94	19787	3187.57	9820.09	3583.15	9583.96	0.820662	-0.285139	0.781136	DOWN	2.15533e+06	2.37432e+06	2.12913e+06	2.95493e+06	2.61067e+06	2.52502e+06	1.21503	0.280993	0.0352994	UP
mr287	Pantothenic acid (Vitamine B5)	Vitamins	1.93347e+07	2.1063e+07	2.07967e+07	2.04793e+07	2.0789e+07	1.97732e+07	0.9975	-0.00361105	0.937966	DOWN	2.05788e+06	2.03274e+06	1.72282e+06	3.21992e+06	3.85727e+06	3.61408e+06	1.83906	0.878971	0.00162975	UP
mr610	4,7,10-Trioxa-1,13-tridecanediamine	Others	2.27546e+06	2.11315e+06	2.19913e+06	2.26656e+06	2.06644e+06	2.12322e+06	0.980036	-0.0290939	0.593955	DOWN	12545.4	8555.48	8352.69	4293.69	4009.03	8775.27	0.579828	-0.786304	0.115847	DOWN
mr738	N-Hydroxy-L-tryptophan	Amino acid derivatives	1.89325e+06	2.15721e+06	2.25628e+06	2.03554e+06	2.33488e+06	2.06725e+06	1.02076	0.0296446	0.777015	UP	49274.1	52352.5	53619.8	100726	102661	97750.5	1.93974	0.955862	1.45673e-05	UP
mr200	Cystathionine	Amino acid derivatives	10150.8	7145.96	11517.6	5034.69	4519.85	3932.75	0.468077	-1.09518	0.0184304	DOWN	9870.51	5051.82	3115.91	17226.3	15576.4	25460.9	3.23001	1.69154	0.0214714	UP
mr885	Ergothioneine	Amino acid derivatives	71252.5	70503.8	80050.4	45631.2	73908.4	66250.2	0.83762	-0.255632	0.252347	DOWN	636573	601584	602727	502007	482530	484384	0.797944	-0.325641	0.000684517	DOWN
mr495	Dodecyl (dimethyl) amine oxide	Others	5446.19	12489.1	11352.9	5036.36	8150.85	12036.4	0.861219	-0.215549	0.672684	DOWN	8138.32	12401.5	10039.5	9308.03	10770.5	7516.3	0.902402	-0.148157	0.556193	DOWN
mr682	Cinnamoyl choline	Vitamins derivative	605271	615979	651541	518499	519135	533926	0.839153	-0.252994	0.00250464	DOWN	3.84526e+07	3.90707e+07	3.73337e+07	2.41365e+07	2.37342e+07	2.43016e+07	0.628367	-0.670322	1.19282e-05	DOWN
mr297	Polygodial	Polyphenol	7064.28	9092.35	5952.43	7011.18	12270.8	7319.45	1.20319	0.266868	0.482459	UP	5211.92	6160.76	5637	5475.29	11113.2	4278.63	1.22678	0.294876	0.577777	UP
mr014	N-p-Coumaroylputrescine	Phenolamine	2.10377e+07	2.19276e+07	2.25511e+07	1.99423e+07	1.9609e+07	1.90631e+07	0.894653	-0.1606	0.0106183	DOWN	470116	512852	479460	498629	521703	532126	1.06156	0.0861894	0.139706	UP
mr112	Lysine butyrate	Amino acid derivatives	8348.45	11856.3	9067.35	10691.1	5746.92	5831.69	0.760781	-0.394446	0.29807	DOWN	386164	314047	463840	286779	465029	412827	1.0005	0.000724095	0.997862	UP
rpz014	D-Biotin	Vitamins	546984	556085	558828	489629	521318	531452	0.928096	-0.107654	0.038336	DOWN	29080	33759.3	38746.6	30930.4	34817	25409.9	0.897342	-0.156269	0.423518	DOWN
rpz015	Pyridoxal phosphate (PLP)	Vitamins derivative	461602	525289	494178	376750	744571	542189	1.12318	0.167591	0.603237	UP	29673.5	32954	23331.9	38048.1	45526	42028.7	1.46119	0.547139	0.0205363	UP
mr1004	N-Caffeoylputrescine	Phenolamine	18135.9	12221.9	31342.8	33695.8	25036.1	23976.4	1.34048	0.422745	0.337748	UP	1069.17	2145.15	2102	2453.53	3368.9	2542.47	1.57344	0.653922	0.0901249	UP
mr1191	p-Coumaroyl-2-hydroxyputrescine	Phenolamine	26325.3	26505.7	26255.7	19109	23164.4	14466.4	0.717438	-0.479074	0.0414265	DOWN	1.24907e+06	1.13469e+06	1.06292e+06	1.20282e+06	1.36183e+06	1.25334e+06	1.10773	0.147608	0.159316	UP
mr685	Muramic acid	Carbohydrates	2558.4	1478.75	2195.73	2563.82	1607.25	1693.41	0.940891	-0.0878999	0.794187	DOWN	2.01068e+07	2.02072e+07	1.97056e+07	1.33897e+07	1.32186e+07	1.34948e+07	0.668168	-0.581718	2.75923e-06	DOWN
mr306	Nicotinate riboside	Nicotinic acid derivatives	1.05851e+06	1.08179e+06	1.09892e+06	1.01908e+06	1.15057e+06	1.08789e+06	1.00565	0.00813463	0.885329	UP	10233.6	9661.31	7010.94	11673.3	14097.6	13379.7	1.45509	0.541112	0.029106	UP
mr311	Thiamine (Vitamin B1)	Vitamins	142643	171290	176510	173408	175830	173766	1.06639	0.0927368	0.361907	UP	34383.6	55906.1	59603.9	41580.3	49008.3	25848.5	0.776799	-0.364388	0.344523	DOWN
mr896	N-Benzoyltryptamine	Amino acid derivatives	3853.68	2550.55	1915.37	2153.24	2216.3	2001.9	0.765836	-0.384892	0.32118	DOWN	398007	436510	425234	255143	255994	236685	0.593627	-0.752371	0.000197435	DOWN
mr496	N-Feruloyl putrescine	Phenolamine	2.52309e+07	2.65822e+07	2.77357e+07	1.10489e+07	1.17272e+07	1.11373e+07	0.426321	-1.22999	3.57225e-05	DOWN	35568.9	51403.5	44365.4	24552.5	17268	36112.2	0.593377	-0.75298	0.0674283	DOWN
mr206	Homocystine	Amino acid derivatives	8263.8	14091.9	8619.91	12001.9	14206.9	14445.1	1.31245	0.392261	0.188979	UP	20943.8	16500.1	12141.4	84014	104196	86994.6	5.55012	2.47252	0.000376539	UP
mr050	Apigenin	Flavonoids	11753.6	29016.7	40953.5	25345.6	40256.7	23745.8	1.09329	0.128681	0.811436	UP	139744	137982	122689	162621	222424	205741	1.47543	0.561139	0.0270854	UP
mr1263	Naringenin	Flavonoids	171392	191224	172224	225500	228847	209325	1.24088	0.311363	0.0083157	UP	292005	244385	235088	688146	722411	714857	2.75499	1.46205	2.5022e-05	UP
hsl015	16-Hydroxyhexadecanoic acid	Lipids	32820.2	47946	76021.7	41609.4	25415.7	22098.3	0.568433	-0.814937	0.182914	DOWN	59905.5	43047.9	12546.7	22915.4	15640.8	6331.98	0.388642	-1.36349	0.183801	DOWN
mr1283	Apo-13-zeaxanthinone	Carotenoid	12230.9	11196.8	17661.6	33562.9	25583.9	29547.4	2.15857	1.11008	0.0065322	UP	176440	197120	188078	163091	169748	175164	0.904505	-0.1448	0.0613254	DOWN
mr900	Gamma-glutamyl Glutamine	Amino acid derivatives	81505.8	88707.5	95948.1	140420	142894	161098	1.66971	0.739596	0.00154735	UP	78405.7	84029.3	76393.7	56670.9	55845.3	59288.3	0.719363	-0.475209	0.000879861	DOWN
mr208	Saccharopine	Amino acid derivatives	223714	223384	261376	585798	637647	600551	2.57454	1.36432	4.85058e-05	UP	100445	81885	91501.7	227234	218628	221698	2.43785	1.28561	2.45232e-05	UP
mr1010	N-p-Coumaroylagmatine	Phenolamine	17503	31396.2	45982.8	21883.2	7607.33	17095	0.490984	-1.02625	0.156089	DOWN	34850.5	30343.6	39255.2	11153.5	8547.39	12536.8	0.308645	-1.69598	0.00104231	DOWN
mr209	4beta-Hydroxy-11-O-(2'-pyrolylcarboxy)epilupinine	Alkaloids	141417	160759	156312	195072	213863	204045	1.33696	0.418959	0.00296595	UP	14452.9	16214.3	12493.1	23648.3	15990.4	25567.8	1.5108	0.595316	0.0778411	UP
mr740	Feruloyl putrescine derivative	Phenolamine	69236	70107.1	57978.8	50737.9	55418.3	45379.9	0.767964	-0.380889	0.0349377	DOWN	4003.09	3301.02	2604.6	4691.36	3902.82	7428.56	1.61704	0.693354	0.148907	UP
mr1517	N(6)-(N-threonylcarbonyl)adenine	Nucleotide and its derivates	97241.3	105036	107153	136303	147422	150225	1.40241	0.48791	0.00134616	UP	21732.5	22761.3	25826.8	27353.9	23031.3	16975.5	0.957909	-0.0620401	0.776677	DOWN
mr903	N-Benzoylserotonin	Amino acid derivatives	23310.1	19085.2	20449.7	5527.06	8715.44	7074.31	0.339197	-1.55981	0.000865406	DOWN	61036.8	68712.7	52848.8	69198.7	75319.7	70892.2	1.1797	0.238416	0.0907774	UP
mr1440	Luteolin	Flavonoids	10490.4	15242.2	14863.9	13440.9	14957.1	10255.4	0.952136	-0.070761	0.768946	DOWN	395413	443967	455759	654161	700780	722639	1.60414	0.681797	0.000676647	UP
mr1002	Sakuranetin	Flavonoids	3085.25	2732.18	3753.39	4189.77	2895.1	2632.24	1.01528	0.0218829	0.935594	UP	197005	144634	156791	61846.3	84970.6	115386	0.526057	-0.926708	0.0237045	DOWN
mr1261	Spermidine derivative	Phenolamine	20928.6	25803.3	31314.3	25524	20915.3	24423.6	0.90796	-0.139299	0.509015	DOWN	4210.23	2881.24	5352.03	4427.48	5896.47	6493	1.35146	0.434523	0.196438	UP
mr904	N-Cinnamoyltryptamine	Phenolamine	45457.5	37595.5	42717.2	54310.6	50618.3	43485.2	1.18004	0.238839	0.1268	UP	2.6442e+06	2.62601e+06	2.53302e+06	2.57724e+06	2.69744e+06	2.64662e+06	1.01513	0.021665	0.466739	UP
mr1288	9,17-Octadecadiene-12,14-diyne-1,11,16-triol	Lipids	318775	374792	322480	318693	210279	259772	0.776287	-0.365337	0.104343	DOWN	1.11661e+06	1.21928e+06	1.05777e+06	1.14909e+06	1.13549e+06	1.13216e+06	1.0068	0.00978003	0.879103	UP
mr1055	N-p-Coumaroylspermidine	Phenolamine	81336.2	98396.8	145368	123901	106573	81283	0.958956	-0.0604631	0.854812	DOWN	1962.44	2459.14	3054.06	2348.71	2057.91	4733.22	1.22262	0.289972	0.572757	UP
mr1011	N-Caffeoylagmatine	Phenolamine	6450.11	6355.38	8755.93	7984.66	7411.68	10668.9	1.20888	0.273676	0.304067	UP	3.51667e+07	3.46713e+07	2.82664e+07	5.04237e+07	5.45785e+07	5.35851e+07	1.61652	0.692888	0.00138635	UP
mr329	N(6)-Methyl-N(6)-(N-threonylcarbonyl)adenine	Nucleotide and its derivates	2.79625e+06	2.93718e+06	3.09837e+06	2.83902e+06	2.85476e+06	2.63643e+06	0.943206	-0.0843555	0.210005	DOWN	1.04942e+07	1.13376e+07	1.19008e+07	1.404e+07	1.39556e+07	1.45513e+07	1.2613	0.33491	0.00282134	UP
mr1008	N-Sinapoylputrescine	Phenolamine	1.58997e+06	1.71937e+06	1.72336e+06	1.68602e+06	1.69961e+06	1.60071e+06	0.990789	-0.0133497	0.787617	DOWN	232667	302454	282955	124070	162357	154072	0.538457	-0.893096	0.0061555	DOWN
mr908	N-Salicyloylserotonin	Amino acid derivatives	2350.14	5191.08	3615.29	4022.06	2437.16	2498.35	0.802902	-0.316705	0.492586	DOWN	63414.1	60747.7	66348.5	53643.7	72562.9	57014.1	0.961737	-0.0562861	0.708347	DOWN
mr210	5'-Deoxy-5'-(methylthio)adenosine	Nucleotide and its derivates	5.03636e+07	5.16305e+07	5.61586e+07	6.03936e+07	6.24e+07	5.72581e+07	1.13847	0.187093	0.0341496	UP	6039.88	9224.97	11013.7	10502	18435.9	10142	1.48714	0.572544	0.237242	UP
mr695	Chrysoeriol	Flavonoids	1.02042e+07	1.12923e+07	1.23641e+07	11831420	1.146e+07	1.14643e+07	1.02644	0.0376478	0.663143	UP	11326.7	13878.4	9945.28	11638.6	8130.68	4094.49	0.678905	-0.558718	0.201693	DOWN
mr497	Oryzalexin C	Terpenoids	411282	408331	330714	183670	130329	200634	0.44738	-1.16043	0.00331452	DOWN	2.56595e+06	2.42764e+06	2.53678e+06	3.18121e+06	3.45211e+06	3.25131e+06	1.31263	0.392465	0.00101275	UP
mr332	[1,2,4]triazolo[1,5-a]pyrimidine-7-carboxamide,4,5,6,7-tetrahydro-N-(2-methoxy-5-methylphenyl)-5-oxo-	Nucleotide and its derivates	61318.5	74187.9	67151.1	73458	57498	62392.6	0.954066	-0.0678393	0.632903	DOWN	11400	4860.93	9537.81	11045	6655.85	10543.4	1.09479	0.130656	0.75011	UP
mr051	Tricetin	Flavonoids	11372.6	7148.88	13321.7	7826.32	12363.2	9689.78	0.938326	-0.0918381	0.785351	DOWN	191170594	1.86751e+08	1.82056e+08	6.06006e+07	5.95832e+07	5.87747e+07	0.319581	-1.64575	1.19298e-06	DOWN
mr1376	18-Nor-4,15-dihydroxyabieta-8,11,13-trien-7-one	Terpenoids	12650.8	20236.8	10113.7	9025.17	8593.67	10545.4	0.654962	-0.610518	0.185641	DOWN	58627.7	34314	71665.8	51307.7	50647.7	42500.3	0.877577	-0.188402	0.584384	DOWN
mr1164	Nicotianamine	Cofactor	2.9582e+06	3.35756e+06	3.33701e+06	4.01978e+06	3.89484e+06	4.1627e+06	1.25118	0.323285	0.00589711	UP	5684.46	7325.85	2420.14	4026.59	2976.35	3740.06	0.696221	-0.522382	0.349313	DOWN
mr698	N-p-Coumaroyltryptamine	Phenolamine	3608.86	3686.64	6341.31	7355.11	9008.31	2793.77	1.40482	0.490381	0.423018	UP	5749.82	8436.29	6555.73	8314.92	7145.5	11335.5	1.29188	0.369468	0.244529	UP
mr1013	N-Feruloylagmatine	Phenolamine	1.24423e+08	1.37429e+08	1.42532e+08	7.30828e+07	7.56628e+07	7.00161e+07	0.540975	-0.886367	0.000390246	DOWN	17091.9	8741.48	11787.1	16790.4	6660.11	13855.1	0.991631	-0.0121244	0.979686	DOWN
mr1670	Arabidopyl osmundalactone	Others	57417.1	50197.5	45839.8	70657.2	63978.4	65759.8	1.3059	0.38504	0.0162742	UP	210101	242408	238794	159558	163903	163486	0.70439	-0.505554	0.00272318	DOWN
mr794	N-Caffeoylspermidine	Phenolamine	1660.64	4732.91	4203.29	2279.23	2240.63	1797.04	0.596112	-0.746346	0.211743	DOWN	17842.5	12328.4	14473.4	36295.9	50846.3	27979.8	2.57865	1.36661	0.0268183	UP
mr1289	Corchorifatty acid B	Lipids	4902.77	3805.5	6545.06	4660.11	5249.75	4103.85	0.918731	-0.122285	0.656734	DOWN	101896	101491	86538.1	54481.3	50080.1	49389.6	0.531001	-0.913213	0.00102562	DOWN
mr699	Sinapoylcholine	Vitamins derivative	6628.17	10155.7	10235.8	15722.5	12935.5	24786.3	1.97797	0.984024	0.0796904	UP	8952.55	21764.8	29983.5	9641.16	4871.38	21750.1	0.5974	-0.743231	0.361668	DOWN
mr052	N2,N2-Dimethylguanosine	Nucleotide and its derivates	215432	226342	222645	120455	117554	134325	0.560392	-0.835492	8.92877e-05	DOWN	583.188	457.058	302.232	348.144	406.016	327.836	0.805969	-0.311203	0.362515	DOWN
mr1268	N-Feruloyltyramine	Phenolamine	20969.5	22824.4	20887.5	12084.1	18902.7	15129.4	0.712977	-0.488072	0.0404149	DOWN	12863.7	10293.9	8066.54	16902.6	9216.64	10475.2	1.17199	0.228958	0.551178	UP
mr032	Progesterone	Terpenoids	64989.6	61303.5	54177.4	72397	65287	65356.2	1.12506	0.170003	0.129829	UP	18912.2	30946.9	12151.5	15418.8	13349.4	16716.9	0.733507	-0.447117	0.379693	DOWN
mr053	Momilactone A	Terpenoids	17603.5	11246.5	7169.02	15635.6	15908	16022.8	1.32059	0.40118	0.273937	UP	5657.84	3801.4	8516.94	6122.7	5753.11	8764.69	1.14821	0.199391	0.622503	UP
mr1381	Dasyclamide	Others	854.92	287.84	424.146	404.824	348.492	480.546	0.787451	-0.344738	0.560586	DOWN	8982.79	17558	11579.6	5724.3	8892.31	6281.85	0.548223	-0.867165	0.102437	DOWN
mr927	Phytocassane E	Terpenoids	14990.4	7084.64	18125	9813.05	6311.63	2717.81	0.468718	-1.09321	0.139749	DOWN	3.9637e+07	3.91467e+07	3.87456e+07	2.80144e+07	3.03834e+07	2.96877e+07	0.749477	-0.416043	0.000195632	DOWN
mr926	Phytocassane D	Terpenoids	32694.8	19742.9	3952.97	14768.8	23792.1	11540.8	0.888474	-0.170598	0.8288	DOWN	108549	122572	188566	78398.1	107263	94194.2	0.66682	-0.584631	0.147989	DOWN
mr923	Phytocassane C	Terpenoids	7345.3	3872.3	8207.11	7689.85	6209.89	8339.67	1.1449	0.195225	0.55728	UP	62344.2	86165.4	85203.5	103619	107183	97995.7	1.32127	0.401923	0.0383831	UP
mr704	12-Hydroxyarachidonic acid	Lipids	12160.1	5927.18	8508.95	8283.95	9537.11	9945.32	1.044	0.0621183	0.845442	UP	6318.68	5606.99	6355.94	4307.1	5456.5	5333.22	0.825793	-0.276148	0.0726039	DOWN
mr1020	N-Feruloylspermidine	Phenolamine	3.78341e+07	4.24751e+07	4.35296e+07	4.24919e+07	4.49335e+07	4.14881e+07	1.04098	0.0579394	0.450855	UP	5.38462e+07	4.55143e+07	4.38976e+07	8.16608e+07	4.79985e+07	5.2203e+07	1.26947	0.34423	0.308136	UP
mr705	N-p-Coumaroylserotonin	Phenolamine	40402	45594.3	56941.6	52904.4	44006.4	35669.1	0.927536	-0.108525	0.646429	DOWN	15206.5	14777.2	7372.67	25059.6	20843.5	24915.9	1.89577	0.922782	0.0182375	UP
mr1525	4,6-Dihydroxyquinoline O-hexoside	Polyphenol	91556.7	108195	84017.2	114254	105855	121218	1.20284	0.266441	0.0846722	UP	6.40498e+06	5.97268e+06	5.14896e+06	4.42573e+06	4.70551e+06	4.67453e+06	0.787703	-0.344277	0.03069	DOWN
mr104	Momilactone B	Terpenoids	8242.98	10269.3	6078.89	4567.97	5886.14	3067.63	0.549863	-0.862857	0.0646539	DOWN	9953.89	13727.4	8731.67	4737.81	5781.32	4638.58	0.467644	-1.09652	0.0205234	DOWN
mr017	Tricin	Flavonoids	4.70022e+07	5.29508e+07	6.31686e+07	5.2772e+07	4.46424e+07	4.61459e+07	0.880082	-0.184291	0.289163	DOWN	1.26056e+07	1.3557e+07	1.32266e+07	9.45047e+06	9.04666e+06	9.26773e+06	0.704885	-0.504541	0.000213629	DOWN
mr1972	1-Monopalmitin	Lipids	6054.31	8550.94	8743.02	10761.7	17591.9	16770.8	1.93267	0.950594	0.0352562	UP	94074.3	76684.7	77503.7	58328.9	52634.6	63576.2	0.703045	-0.508312	0.0192926	DOWN
mr1168	Pyridoxine O-glucoside	Vitamins	5.28818e+06	6.16083e+06	6.62191e+06	5.31307e+06	6.34418e+06	5.58329e+06	0.954049	-0.0678651	0.608117	DOWN	58825.8	44865.7	36003.7	79185.9	85151	78345.2	1.73723	0.796785	0.00793823	UP
mr055	Tricalysiamide B	Terpenoids	11028.7	8162.65	21290.6	3372.76	11638.7	11456.4	0.653819	-0.613037	0.388055	DOWN	1.25675e+06	1.29966e+06	1.30665e+06	1.01968e+06	982329	1.0174e+06	0.781611	-0.355477	0.000140834	DOWN
mr355	2'-Deoxyinosine-5'-monophosphate	Nucleotide and its derivates	1.48505e+07	1.31023e+07	1.39399e+07	1.05111e+07	1.08683e+07	1.14821e+07	0.784421	-0.3503	0.00651856	DOWN	2813.17	3519.03	4779.73	5332.29	4658.17	2662.69	1.1387	0.187387	0.630034	UP
rpz017	Patulin O-hexside(NH4+)	Others	77244.5	103609	104770	77868	65390.9	61972.1	0.718538	-0.476863	0.0584173	DOWN	6734.16	3889.21	5895.81	9560.67	5264.85	3754.73	1.12477	0.169628	0.740244	UP
mr056	Kolavic acid	Terpenoids	44084.6	65859.8	40942.8	68116.4	75234.1	38983.6	1.20841	0.273114	0.48318	UP	1.49567e+08	1.41177e+08	147502955	1.35535e+08	144052672	1.36443e+08	0.949307	-0.0750535	0.115683	DOWN
mr1170	Caffeoyl shikimic acid	Polyphenol	1.10344e+06	1.1581e+06	1.2146e+06	1.08013e+06	1.10232e+06	1.08747e+06	0.940673	-0.0882341	0.103751	DOWN	1.09835e+06	1.09344e+06	1.27702e+06	412788	431063	516695	0.392222	-1.35026	0.000504845	DOWN
mr707	N-Feruloyltryptamine	Phenolamine	1743.73	4155.92	3235.7	5009.7	3489.3	2931.76	1.25127	0.323388	0.460383	UP	5.78606e+06	5.99115e+06	5.99793e+06	5.22758e+06	5.44767e+06	5.63155e+06	0.917393	-0.124388	0.0227272	DOWN
mr1015	N-Sinapoylagmatine	Phenolamine	3810.11	7297.39	6372.28	4444.62	4093.41	7892.03	0.939947	-0.0893489	0.837491	DOWN	1.01041e+07	9.91267e+06	1.03746e+07	5.49882e+06	6.16149e+06	5.99773e+06	0.581021	-0.783338	6.01936e-05	DOWN
mr1134	Arabidopyl ketoadipic acid	Others	1.36492e+08	1.33313e+08	1.40286e+08	1.49956e+08	1.52511e+08	1.4331e+08	1.08702	0.120381	0.0250016	UP	847591	863341	915748	681984	650888	677856	0.765502	-0.385523	0.000840982	DOWN
mr1183	4-O-p-Coumaroylquinic acid	Polyphenol	823420	940634	964088	455962	511479	430833	0.512537	-0.964272	0.000867236	DOWN	219736	206968	234859	225832	238880	224823	1.04228	0.0597449	0.370248	UP
mr362	Chinese bittersweet alkaloid II	Alkaloids	5.40767e+06	5.37561e+06	5.94227e+06	5.75904e+06	5.82518e+06	5.93751e+06	1.0476	0.0670921	0.237058	UP	11228.9	7044.16	17100.5	25197.7	35252.7	20267.1	2.28186	1.19021	0.0459777	UP
mr946	6-Prenylnaringenin	Flavonoids	7.56514e+06	6.4157e+06	7.46359e+06	6.3933e+06	6.98521e+06	6.72182e+06	0.937322	-0.0933827	0.331018	DOWN	1.72814e+07	1.78169e+07	1.78636e+07	1.47994e+07	1.59195e+07	1.54839e+07	0.872379	-0.196973	0.0038911	DOWN
mr215	Sinapoyl malate	Polyphenol	825204	790536	850623	781240	783565	776669	0.949363	-0.0749683	0.0764396	DOWN	11671	9357.71	9646.66	37903.2	44632.8	39061.7	3.96401	1.98696	0.000161183	UP
mr057	Methyl di-alpha-L-rhamnoside (NH4+)	Others	271018	305760	298066	238949	177950	203172	0.708779	-0.496593	0.0145703	DOWN	632739	558135	506177	362969	427963	454635	0.73396	-0.446227	0.0301632	DOWN
mr365	Cocamidopropyl betaine	Others	40036.6	7699.13	8331.93	9274.99	34208.4	16994.2	1.07865	0.109229	0.915239	UP	236596	256396	281443	53820.1	54466.2	58019.2	0.214744	-2.21931	0.000100003	DOWN
mr663	4-Pyridoxic acid O-hexoside	Vitamins	1.62299e+07	1.51414e+07	1.827e+07	1.37215e+07	1.64638e+07	1.54526e+07	0.919351	-0.121312	0.334543	DOWN	2818.34	3684.12	4333.54	1612.63	4681.82	3538.24	0.90741	-0.140173	0.754218	DOWN
mr949	Tianshic acid	Lipids	13943	18914.3	18651.7	15235.4	20157.9	17746.6	1.03166	0.0449691	0.812964	UP	5.03156e+07	4.89629e+07	4.91391e+07	3.99717e+07	3.84435e+07	4.05589e+07	0.801618	-0.319014	0.000207506	DOWN
mr034	Inosine 5'-monophosphate	Nucleotide and its derivates	326875	351129	329250	328227	418603	405778	1.14431	0.194475	0.173175	UP	395183	390460	364040	219641	219504	214472	0.568519	-0.814719	7.34508e-05	DOWN
mr1390	N-p-Coumaroylspermine	Phenolamine	169977	234227	225856	100532	102158	95285.9	0.472933	-1.08029	0.00546943	DOWN	2378.59	2668.55	1572.46	2807.18	3097.26	2009.09	1.19547	0.257576	0.403297	UP
mr711	Strychnine N-Oxide	Others	3565.72	3585.3	7595.8	3209.15	5635.75	2145.89	0.7453	-0.424108	0.500374	DOWN	94705.4	99320.5	127409	91063.7	67376.3	60054.6	0.679749	-0.556927	0.0684789	DOWN
mr1504	Arabidopyl shikimic acid	Phenolamine	4.10964e+07	4.21254e+07	4.40585e+07	4.18846e+07	4.38927e+07	4.21301e+07	1.00493	0.00709101	0.85518	UP	6372.95	7061.28	5109.99	9740.49	9273.9	8013.38	1.45748	0.543473	0.0213232	UP
mr1270	N-Feruloylserotonin	Phenolamine	309203	377041	384176	273909	285009	269268	0.773703	-0.370149	0.0294616	DOWN	230382	179334	200710	157557	184741	176561	0.849996	-0.234472	0.1443	DOWN
rpz019	Benzoyloxy-hydroxypropyl Glucuronolactone	Others	63976.1	74015.5	75445.4	70523.1	67283.1	68093.4	0.964686	-0.0518691	0.538267	DOWN	206728901	1.91231e+08	1.86141e+08	2.7525e+08	2.86501e+08	2.67149e+08	1.41911	0.504982	0.000615872	UP
mr716	Biflorin	Polyphenol	2069.41	4474.99	3175.72	3808.03	4449.41	2717.95	1.12914	0.175225	0.651847	UP	2.0527e+07	2.11974e+07	2.01592e+07	1.50127e+07	1.64513e+07	1.48772e+07	0.748847	-0.417258	0.000916947	DOWN
mr958	Ferulic acid O-hexoside	Polyphenol	122910	102632	82240.8	119577	62577.1	102517	0.924908	-0.112618	0.727022	DOWN	6.80786e+06	7.01206e+06	7.44005e+06	8.87693e+06	7.99359e+06	7.80348e+06	1.16059	0.214852	0.0400125	UP
mr371	Gentiopicrin	Polyphenol	5372.48	5389.51	6020.42	6154.32	5745.13	4744.04	0.991722	-0.0119929	0.926254	DOWN	167231	179248	98477.2	378985	87657.6	216064	1.53432	0.6176	0.418595	UP
rpz021	GMP	Nucleotide and its derivates	117599	118799	126047	122333	137956	163322	1.16876	0.224981	0.170857	UP	2.01019e+06	1.79467e+06	1.5728e+06	1.4125e+06	1.34634e+06	1.13217e+06	0.723549	-0.466837	0.0310663	DOWN
mr717	(+)-Maltose [Na+]	Carbohydrates	1.36176e+08	1.47366e+08	1.36178e+08	2.0869e+08	2.30112e+08	2.15985e+08	1.56006	0.6416	0.000429497	UP	203942	241566	225066	230303	211319	257227	1.04216	0.0595828	0.612926	UP
mr1062	Xanthurenic acid O-hexoside	Amino acid derivatives	1.96749e+07	2.16308e+07	2.22753e+07	1.96563e+07	1.96425e+07	1.95008e+07	0.924799	-0.112788	0.111657	DOWN	8.12172e+06	7.8467e+06	8.05566e+06	9.59725e+06	8.97978e+06	8.8292e+06	1.14078	0.190022	0.0106209	UP
mr011	Feruloyl quinate	Polyphenol	7.83298e+06	7.58652e+06	8.51526e+06	1.06084e+07	8.98992e+06	1.01238e+07	1.2418	0.31243	0.0253328	UP	286517	211363	261258	162503	171989	161760	0.653706	-0.613287	0.0171717	DOWN
mr1531	Phellodenol H	Others	126673	237213	57687.5	178837	100673	36041.9	0.748511	-0.417904	0.623859	DOWN	5480.67	6530.32	8732.57	17127	13135.8	7909.12	1.84018	0.879847	0.109856	UP
rpz022	Hydroxy-ionone-O-hexoside	Terpenoids	1.86802e+06	1.79025e+06	1.51527e+06	1.47942e+06	1.55407e+06	1.41109e+06	0.859098	-0.219106	0.101503	DOWN	1.05709e+07	1.08038e+07	1.09187e+07	1.26442e+07	1.24982e+07	1.2242e+07	1.15765	0.211201	0.000403662	UP
rpz023	Benzoyloxy-hydroxypropyl glucopyranosiduronic acid	Others	42613	52527.3	46055.2	35548.5	41497.9	44313.1	0.859514	-0.218407	0.164278	DOWN	1932.56	1584.49	1853.9	3133.58	3695.33	3645.58	1.95021	0.96363	0.00122106	UP
mr616	DIMBOA glucoside	Terpenoids	8.58871e+06	9.33666e+06	9.37145e+06	1.03281e+07	1.00332e+07	9.80923e+06	1.10528	0.144406	0.0318691	UP	80193.2	69299.1	58129.1	60746.1	50204.1	51947.1	0.784588	-0.349993	0.105645	DOWN
mr037	1-oleoylglycerol (1-monoolein)	Lipids	293774	306555	278079	225716	228152	196223	0.740078	-0.43425	0.00443788	DOWN	125469	123631	136349	65920.8	80574.3	57889.3	0.53025	-0.915254	0.00145657	DOWN
mr720	Digitoxigenine	Terpenoids	10730.2	11550.9	7285.03	8872.78	13017.2	11453.2	1.12775	0.173445	0.518371	UP	33636.1	66416	79321.2	42930.9	92103.7	64581.7	1.11285	0.154264	0.748974	UP
mr387	Succinyladenosine	Nucleotide and its derivates	9.24678e+06	9.79364e+06	1.01885e+07	8.85894e+06	8.85088e+06	8.53324e+06	0.897846	-0.155461	0.0274546	DOWN	26967.5	29534	28864.6	12878	13549.2	10711	0.435045	-1.20076	0.000152294	DOWN
mr818	2-Propenyl (sinigrin)	Others	2841.19	3776.82	1208.38	1430.11	1556.72	1568.97	0.582108	-0.780641	0.220635	DOWN	19404.2	16599.6	26594.1	42532.3	37811.6	37000.4	1.87457	0.906563	0.00606656	UP
rpz025	Rehmaionoside C	Others	72412.9	63892.7	68025.2	62705.5	77176.1	61351.6	0.98484	-0.0220383	0.86341	DOWN	1.75207e+06	1.75903e+06	1.73714e+06	1.56038e+06	1.56205e+06	1.59194e+06	0.898278	-0.154765	0.000124975	DOWN
mr1039	Syringenone (NH4+)	Terpenoids	100193	129461	131920	81981.5	84351.1	82736.6	0.688847	-0.537745	0.0213633	DOWN	6712.37	4205.29	4767.27	26357.8	39014.3	23457.4	5.66337	2.50166	0.00727454	UP
mr391	AKD 2B1 (NH4+)	Lipids	216330	207622	66698.6	203373	406633	381978	2.02177	1.01562	0.105981	UP	38127.9	24046.8	44149.3	28517.6	29394.6	2894.1	0.571897	-0.806173	0.223282	DOWN
mr1536	N-p-Coumaroylputrescine derivative	Phenolamine	20566.1	20402.1	27462.4	14428.3	18265.2	16181.4	0.714225	-0.48555	0.0647224	DOWN	2.61441e+06	3.56891e+06	3.72456e+06	3.12212e+06	3.57522e+06	3.25028e+06	1.00401	0.00577462	0.973324	UP
mr1027	Sinapoyl quinic acid	Polyphenol	31978.2	27218.9	29963.2	29882.2	31397.9	30580.3	1.03028	0.0430419	0.56767	UP	3469.85	5122.61	5410.39	4946.8	4999.68	3090.03	0.93099	-0.103163	0.730466	DOWN
mr1399	Adenosine O-ribose	Nucleotide and its derivates	1.44936e+06	1.5626e+06	1.61366e+06	1.47308e+06	1.46004e+06	1.42383e+06	0.941917	-0.0863286	0.152295	DOWN	242924	263570	262929	307601	284137	272000	1.12258	0.166817	0.0650645	UP
mr398	Leucine derivative	Amino acid derivatives	8233.21	10555.7	9951.16	28491.9	22681.9	23556.4	2.60021	1.37863	0.00138137	UP	8707.47	13205.9	12437.6	8959.04	8949.97	10261.6	0.820079	-0.286165	0.229994	DOWN
mr401	Apigenin C-pentoside	Flavonoids	8907.3	20196.9	21358.5	24873.2	12824.6	10663.2	0.958349	-0.0613764	0.91183	DOWN	11307.4	9963.15	9404.9	12280.1	8259.88	10066.9	0.997763	-0.00323112	0.986726	DOWN
mr403	Hedyotoside (NH4+)	Polyphenol	3.23585e+06	3.46669e+06	3.61036e+06	3.56244e+06	2.92473e+06	2.98391e+06	0.918373	-0.122848	0.290956	DOWN	33975.4	23288.8	31920	31026.5	48391.8	32695.5	1.2571	0.330102	0.300155	UP
rpz028	p-hydroxybenzoyl derivative (NH4+)	Benzoic acid and its derivatives	5905.2	8539.31	5498.93	4033.21	5257.67	6649.25	0.799267	-0.32325	0.334183	DOWN	51693.2	45833.9	42728.7	41290.8	32376.5	39792.9	0.808953	-0.305873	0.0789115	DOWN
mr408	N(6)-(N-threonylcarbonyl)adenosine	Nucleotide and its derivates	285860	314867	280287	253080	279671	280685	0.923295	-0.115136	0.183408	DOWN	38752.6	29385.7	28301.8	24140.1	29325.4	33220.7	0.898861	-0.15383	0.48535	DOWN
mr411	Daidzein O-hexoside	Flavonoids	5850.83	8385.66	8832.26	6258.26	13924.5	10006.8	1.30868	0.388109	0.378658	UP	51980.6	42501.1	42949.5	64891	66575.7	47855.1	1.30481	0.383842	0.106626	UP
mr1199	Chrysin 5-O-glucoside	Flavonoids	10647.3	14594.2	6552.66	10197.4	17241	14143.5	1.30785	0.387199	0.350488	UP	1543.09	4189.7	2293.06	2947.49	2528.63	2479.39	0.991236	-0.0126994	0.978062	DOWN
mr412	O-methylapigenin C-pentoside	Flavonoids	32739.7	36634.7	32136.3	45360.4	17855.2	21158.4	0.831183	-0.266763	0.550972	DOWN	2.11356e+06	2.18307e+06	2.22459e+06	2.50649e+06	2.69079e+06	2.53538e+06	1.18577	0.245821	0.00356538	UP
rpz030	Gly+2hexoside	Amino acid derivatives	33134.6	36342.9	32316.5	49308	48521.3	42393.3	1.37751	0.462066	0.00693957	UP	44917.9	56110.6	46653.6	59122.5	55992.6	53967.9	1.14491	0.195237	0.132735	UP
mr222	Cyanidin 3-O-arabinopyranoside	Flavonoids	35345.7	28449.8	39424.5	47708.7	38720.4	52554.3	1.34648	0.42919	0.082226	UP	4217.8	3113.02	4194.96	4586.37	2823.91	7393.03	1.28436	0.361055	0.472689	UP
mr413	O-methylnaringenin C-pentoside	Flavonoids	49399	38938.8	38332.5	77183.2	71174.4	52249.2	1.58369	0.663292	0.0415723	UP	1.29931e+06	1.18614e+06	1.13154e+06	3.93426e+06	4.37492e+06	3.86451e+06	3.3657	1.75091	6.93377e-05	UP
mr224	alpha-Tocotrienol	Vitamins	3010.83	2312.76	1478.78	2448.5	3998.05	2728.91	1.34886	0.431744	0.290927	UP	1.17012e+07	1.27531e+07	1.20213e+07	1.66704e+07	1.63499e+07	1.55097e+07	1.33048	0.411948	0.00099029	UP
mr795	Feruloyl putrescine O-hexoside	Phenolamine	51204.3	57530.8	51226.1	32225.2	34484.2	34854.9	0.63493	-0.65533	0.000998625	DOWN	1.16283e+07	1.23457e+07	1.10895e+07	1.55669e+07	1.63841e+07	1.47455e+07	1.33177	0.413346	0.0028939	UP
mr414	N(6)-(N-Methyl-N-threonylcarbamoyl)adenosine	Nucleotide and its derivates	2.47356e+06	2.57529e+06	2.56294e+06	2.30196e+06	2.30877e+06	2.09948e+06	0.881555	-0.181878	0.0165886	DOWN	479840	324727	201547	322159	243804	314474	0.875087	-0.192501	0.645249	DOWN
mr978	4'-O-Methylpuerarin	Flavonoids	3956.59	4226.94	2279.22	8343.81	2751.31	4856.64	1.52462	0.608453	0.352548	UP	4379.93	4412.34	7767.6	4883.99	4404.45	3038.62	0.744394	-0.425862	0.322952	DOWN
rpz033	Ala+2hexoside	Amino acid derivatives	745797	933803	1.17056e+06	3.89006e+06	4.26525e+06	4.04117e+06	4.27923	2.09735	4.55127e-05	UP	92910.7	73428.1	88284.8	93621.3	104428	101968	1.17828	0.236678	0.0876645	UP
mr422	Apigenin 7-O-glucoside	Flavonoids	1.58264e+07	1.76359e+07	17291764	1.37198e+07	1.46941e+07	1.39815e+07	0.83531	-0.259617	0.0112712	DOWN	12215.1	9124.47	11284.8	10289	9119.91	7038.13	0.810653	-0.302843	0.193733	DOWN
mr1437	Apigenin 5-O-glucoside	Flavonoids	1.58286e+07	1.67009e+07	1.70466e+07	1.37058e+07	1.45913e+07	1.29078e+07	0.831143	-0.266831	0.0100188	DOWN	4399.36	9606.81	10857	3925.88	5770.52	6705.3	0.659679	-0.600163	0.257799	DOWN
mr1128	Resokaempferol 7-O-hexoside	Flavonoids	389859	416872	464488	108736	148867	80557.5	0.266012	-1.91043	0.000456253	DOWN	2.20163e+06	2.04676e+06	2.15341e+06	2.1423e+06	2.26762e+06	2.08348e+06	1.01431	0.0204988	0.689315	UP
mr1739	Integrifoside A	Terpenoids	2772.3	2742.2	2855.24	4010.22	2558.76	1951.54	1.01802	0.0257595	0.938457	UP	2.03271e+06	1.82666e+06	1.8141e+06	900874	742917	896815	0.447805	-1.15906	0.000287382	DOWN
mr981	Putrescine derivative	Polyamines	65584.4	70322.8	68401.1	75788.8	69687.3	58430	0.998032	-0.00284234	0.980916	DOWN	5.68946e+07	5.74066e+07	5.96526e+07	7.22899e+07	7.13427e+07	7.62395e+07	1.26397	0.33796	0.000885658	UP
mr1022	N',N''-Di-p-Coumaroylspermidine	Phenolamine	10785.3	10273.6	4803.38	9154.16	6936.73	3206.21	0.746147	-0.422469	0.444732	DOWN	3.71725e+07	3.68035e+07	3.78237e+07	4.21374e+07	4.5499e+07	4.24432e+07	1.16351	0.218478	0.00543279	UP
mr019	O-methylapigenin C-hexoside	Flavonoids	1862.08	3289.57	10100.1	5580.68	4339.39	809.611	0.703503	-0.507371	0.632468	DOWN	394049	323300	292470	3.08544e+06	4.12068e+06	3.06533e+06	10.1716	3.34647	0.000909419	UP
mr045	Diosmetinidin O-hexoside	Flavonoids	2.85607e+06	2.61249e+06	2.97794e+06	2.60919e+06	2.27214e+06	2.58816e+06	0.88433	-0.177343	0.100455	DOWN	1.42015e+06	1.43957e+06	1.31887e+06	1.14547e+07	1.19751e+07	1.18081e+07	8.43297	3.07604	3.24085e-07	UP
rpz035	Ser+2hexoside	Amino acid derivatives	2.27857e+06	1.64719e+06	1.92986e+06	1.0514e+06	1.17832e+06	833270	0.523087	-0.934877	0.0111299	DOWN	37716.2	34771.1	29762.3	17607.3	15055.6	9396.21	0.411338	-1.2816	0.00394343	DOWN
mr430	Luteolin 6-C-glucoside	Flavonoids	1.00898e+06	1.06903e+06	1.01986e+06	829560	1.03612e+06	849153	0.876357	-0.19041	0.135249	DOWN	2.34029e+06	1.78448e+06	1.43159e+06	2.80504e+06	2.27751e+06	2.19021e+06	1.30891	0.388363	0.15495	UP
mr1074	Luteolin 8-C-glucoside	Flavonoids	6.84284e+07	7.29148e+07	7.15159e+07	6.26075e+07	6.39518e+07	6.45366e+07	0.897758	-0.155602	0.00735013	DOWN	6.05882e+07	6.15655e+07	5.7986e+07	6.6424e+07	7.00355e+07	6.5916e+07	1.12344	0.167918	0.0115866	UP
mr061	Luteolin 7-O-glucoside	Flavonoids	4.67167e+07	4.86591e+07	4.79541e+07	3.25439e+07	3.48794e+07	3.3392e+07	0.703379	-0.507626	9.00369e-05	DOWN	379259	227808	247855	265481	372238	259225	1.04915	0.0692266	0.826884	UP
rpz039	Pro+2hexoside	Amino acid derivatives	379404	675382	421188	2.59215e+06	3.09272e+06	1.67105e+06	4.98377	2.31724	0.0100641	UP	1.10771e+06	876056	999607	1.31923e+06	1.24471e+06	1.10183e+06	1.22873	0.297173	0.0696618	UP
rpz040	Val+2hexoside	Amino acid derivatives	2.25012e+06	2.78735e+06	2.07574e+06	8.77145e+06	1.06167e+07	9.05146e+06	3.99814	1.99933	0.000315456	UP	1.09797e+08	1.10178e+08	1.06791e+08	1.2044e+08	1.25406e+08	1.18617e+08	1.11537	0.15752	0.00540689	UP
mr621	Rhodomyrtone (NH4+)	Others	6400.72	21527.5	14275.2	28316.1	18710.4	17843.1	1.53707	0.620184	0.242074	UP	225808	235226	233755	228127	178739	200952	0.874823	-0.192936	0.117624	DOWN
rpz041	Thr+2hexoside	Amino acid derivatives	1.46827e+06	2.13704e+06	2.03916e+06	2.21101e+06	2.88018e+06	2.58862e+06	1.36059	0.444234	0.0756837	UP	112176	75939.8	100695	21325.1	13514.9	10525.9	0.157078	-2.67045	0.0019042	DOWN
mr021	Chrysoeriol 5-O-hexoside	Flavonoids	6.76945e+07	7.5744e+07	7.26035e+07	6.28304e+07	6.88956e+07	6.5374e+07	0.912323	-0.132384	0.0973518	DOWN	1.08472e+07	1.11324e+07	1.08185e+07	1.05692e+07	1.10904e+07	1.07017e+07	0.986683	-0.0193418	0.476968	DOWN
mr062	Chrysoeriol 8-C-hexoside	Flavonoids	343783	273761	239436	258766	277512	220714	0.883325	-0.178983	0.394349	DOWN	804552	556177	504182	1.35677e+06	1.09071e+06	1.23052e+06	1.97221	0.979814	0.00738543	UP
mr444	Chrysoeriol 6-C-hexoside	Flavonoids	987465	1.01836e+06	1.09242e+06	1.06898e+06	1.21578e+06	905467	1.02968	0.0422025	0.762795	UP	2.53933e+06	1.92466e+06	1.76168e+06	3.71624e+06	3.19768e+06	3.52309e+06	1.67645	0.745407	0.00751266	UP
mr446	Chrysoeriol 7-O-hexoside	Flavonoids	1.28453e+08	1.2897e+08	1.28482e+08	1.20443e+08	120857467	1.19119e+08	0.933959	-0.0985691	0.000102973	DOWN	174372	178368	196503	112093	121472	117342	0.638894	-0.646351	0.000837037	DOWN
mr063	Delphinidin 3-O-glucoside	Flavonoids	212677	189468	239221	206110	224891	245190	1.0543	0.0762803	0.559798	UP	11621	11161.8	13255.6	14558.1	15738.6	20365.8	1.4058	0.491387	0.0607314	UP
mr1079	N',N''-p-Coumaroyl,Feruloylspermidine	Phenolamine	128776	134519	117435	48319.1	60279.8	36544.2	0.381224	-1.39129	0.000760786	DOWN	1.37579e+07	1.31697e+07	1.30592e+07	1.60918e+07	1.6069e+07	1.56318e+07	1.1952	0.257258	0.000590166	UP
mr137	N10-Formyl-THF	Vitamins derivative	1.14736e+07	1.14717e+07	1.24208e+07	1.0944e+07	1.11902e+07	1.08878e+07	0.933717	-0.0989425	0.0766508	DOWN	19974.9	16406.5	26156.1	37693.6	32201.5	25941.6	1.53247	0.615856	0.0664214	UP
rpz044	Asn+2hexoside	Amino acid derivatives	833785	1.3437e+06	1.09113e+06	1.40186e+06	1.30143e+06	1.46557e+06	1.27542	0.350971	0.124525	UP	1.44942e+07	1.41046e+07	1.47068e+07	1.71042e+07	1.78189e+07	1.64124e+07	1.18543	0.245406	0.0037741	UP
rpz045	Asp+2hexoside	Amino acid derivatives	2.34036e+06	2.06312e+06	2.52233e+06	3.1739e+06	3.46232e+06	3.36575e+06	1.44416	0.530228	0.00291671	UP	1.38332e+06	1.28647e+06	1.32924e+06	1.10665e+06	1.05425e+06	1.06976e+06	0.807861	-0.307821	0.00132813	DOWN
mr438	C-hexosyl-methylchrysoeriol	Flavonoids	129541	129224	127569	110144	100830	101150	0.807912	-0.30773	0.00135908	DOWN	21780	18536.7	17486.6	1830.58	2245.43	2322.61	0.110697	-3.17532	0.000192067	DOWN
mr462	O-methylChrysoeriol O-hexoside	Flavonoids	8345.34	16425.4	8486.31	10954.5	10843.3	5992.03	0.835608	-0.259103	0.591813	DOWN	6.36189e+06	7.02744e+06	5.00931e+06	3.48557e+06	3.75808e+06	4.261e+06	0.625299	-0.677382	0.022457	DOWN
mr1619	methylQuercetin O-hexoside	Flavonoids	1.66653e+07	1.75353e+07	1.74939e+07	1.19088e+07	1.34402e+07	1.23723e+07	0.729698	-0.454629	0.000956397	DOWN	1.26321e+07	1.33644e+07	1.29285e+07	1.27928e+07	1.3063e+07	1.24753e+07	0.984744	-0.0221791	0.507324	DOWN
mr1081	Selgin C-hexoside	Flavonoids	27120.8	18450.1	33001.4	28401.2	30899.8	32836.8	1.17265	0.229772	0.363828	UP	1.27849e+07	1.37871e+07	1.28082e+07	1.29655e+07	1.32641e+07	1.27277e+07	0.989263	-0.0155741	0.718958	DOWN
mr503	Selgin 5-O-hexoside	Flavonoids	1.85662e+07	1.9843e+07	1.97053e+07	1.39481e+07	1.46084e+07	1.3446e+07	0.722753	-0.468426	0.000519564	DOWN	128487	140612	145483	24274.2	26699.1	17730.6	0.165718	-2.59319	3.57394e-05	DOWN
mr466	Luzonoid A (NH4+)	Terpenoids	1.05767e+06	1.15941e+06	1.2169e+06	1.30793e+06	1.22502e+06	1155094	1.07399	0.102979	0.257407	UP	1.52265e+07	1.72468e+07	1.85771e+07	1.57029e+07	1.66173e+07	1.45712e+07	0.918534	-0.122595	0.290719	DOWN
mr1489	N',N''-Feruloyl,Caffeoylspermidine	Phenolamine	36722.2	40046.6	29908.5	4434.41	5869.29	8473.23	0.176016	-2.50622	0.000798774	DOWN	14692.9	12543.5	15031.5	19338.6	12529.3	17783	1.17467	0.232259	0.326404	UP
rpz053	Gln+2hexoside	Amino acid derivatives	3.60068e+06	3.94234e+06	4.29902e+06	4.73587e+06	6.02032e+06	5.59778e+06	1.38101	0.465723	0.0246495	UP	175015	185168	198268	16732.6	21259.1	9304.06	0.0846911	-3.56165	2.31866e-05	DOWN
mr065	Tricin 5-O-hexoside	Flavonoids	1.34716e+07	1.35008e+07	1.33777e+07	1.33015e+07	1.37267e+07	1.40804e+07	1.0188	0.0268686	0.32999	UP	46716.5	52612.6	53128.9	3321.58	3462.68	1982.53	0.0575029	-4.12022	2.23158e-05	DOWN
mr469	Tricin 7-O-hexoside	Flavonoids	1.37253e+07	1.30302e+07	1.38431e+07	1.30782e+07	1.37022e+07	1.27368e+07	0.973366	-0.0389459	0.396304	DOWN	3731.96	2821.63	4605.1	8383.13	6007.98	2275.23	1.49358	0.578771	0.377356	UP
mr1490	N',N''-Di-p-Coumaroylspermine	Phenolamine	88029.8	119364	106781	48739.5	55906	49566	0.490847	-1.02666	0.00472948	DOWN	6.91421e+06	6.72407e+06	6.29969e+06	4.57652e+06	4.52431e+06	4.09973e+06	0.662082	-0.594918	0.000682982	DOWN
mr024	Tricin 4'-O-(syringyl alcohol)ether	Flavonoids	1.20519e+07	1.43966e+07	1.50574e+07	1.22756e+07	1.46417e+07	1.35671e+07	0.975389	-0.0359503	0.78004	DOWN	727022	774055	794281	590142	580113	575235	0.760444	-0.395087	0.000849481	DOWN
mr1302	Polypodine B	Terpenoids	21283.8	11870.8	15757.7	27049.7	30612.6	13028.2	1.44525	0.531321	0.294449	UP	773726	749446	718513	2.46365e+06	2.07387e+06	2.39373e+06	3.09198	1.62853	0.000207354	UP
mr1023	N',N''-DiFeruloylspermidine	Phenolamine	279186	346485	286470	61853.8	63938.9	65965.9	0.210229	-2.24997	0.000356358	DOWN	6.33574e+06	4.67835e+06	5.13922e+06	6.29363e+06	7.0005e+06	6.46217e+06	1.22305	0.290483	0.0893542	UP
mr1778	N-Feruloylspermidine derivative	Polyphenol	136810	125964	114093	11550	7331.29	11083.9	0.0795112	-3.6527	6.59204e-05	DOWN	3.87842e+06	3.67148e+06	3.84069e+06	8.89972e+06	9.11073e+06	8.6918e+06	2.34424	1.22912	3.06879e-06	UP
mr1253	Chrysin O-malonylhexoside	Flavonoids	2609.32	5434.7	3820.03	3151.39	5096.89	4751.55	1.09573	0.131897	0.72791	UP	282467	312609	354471	324388	358455	342858	1.0802	0.111298	0.333188	UP
mr477	Phellodensin F	Flavonoids	5.38393e+06	5.95037e+06	6.06287e+06	4.79877e+06	4.68539e+06	4.65414e+06	0.812678	-0.299244	0.00717484	DOWN	49718.4	45670.9	46721.1	59210.9	86109.6	78363.2	1.57401	0.654449	0.0282301	UP
mr025	3',4',5'-Tricetin O-hexoside	Flavonoids	557506	619997	617345	623189	597032	584095	1.00528	0.00759172	0.899295	UP	3449.12	2846.79	2285.71	3991.88	3026.84	5156.76	1.41878	0.504655	0.162844	UP
rpz058	Phe+2hexoside	Amino acid derivatives	542260	676646	685985	6.65189e+06	4.76564e+06	5.59051e+06	8.92861	3.15844	0.000779228	UP	4.80633e+06	4.98253e+06	4.98986e+06	5.32176e+06	5.24746e+06	4.71542e+06	1.03423	0.0485604	0.446894	UP
mr480	Syringetin-3-O-hexoside	Flavonoids	7.9136e+06	7.71636e+06	7.40051e+06	5.44934e+06	6.46667e+06	6.86574e+06	0.815517	-0.294213	0.0339948	DOWN	154591	161329	149963	150757	136149	158420	0.955879	-0.0651007	0.402161	DOWN
mr488	2'',6''-O-Diacetyloninin	Flavonoids	7.30249e+06	7.71579e+06	7.64303e+06	2.448e+06	2.51694e+06	2.42466e+06	0.326089	-1.61666	2.56908e-06	DOWN	223573	243293	243055	270527	285359	263281	1.15388	0.206498	0.0167911	UP
mr1250	Apigenin O-malonylhexoside	Flavonoids	365194	360031	404676	289497	337608	352155	0.866679	-0.206431	0.100539	DOWN	2.66981e+06	2.98354e+06	2.84293e+06	3.37514e+06	3.32213e+06	3.27705e+06	1.17396	0.231385	0.00659162	UP
mr1248	Naringenin O-malonylhexoside	Flavonoids	54115.7	92004.5	62796.9	76721.4	45784.3	51599.2	0.833368	-0.262974	0.479078	DOWN	815709	830003	743598	944207	885793	874510	1.13192	0.178774	0.0377819	UP
mr512	Chrysoeriol C-hexoside derivative	Flavonoids	2836.1	1391.59	3162.86	3762.2	1888.93	2433.02	1.09385	0.129416	0.7812	UP	5240.55	4670.43	4637.61	8452.04	10010.5	6581.51	1.72141	0.783589	0.0257574	UP
mr027	Tricin 4'-O-(β-guaiacylglyceryl) ether	Flavonoids	4.43244e+06	5.08212e+06	4.97782e+06	4.39206e+06	5.01503e+06	4.46989e+06	0.957536	-0.0626017	0.505891	DOWN	13185.1	28332.7	14294.1	6228.65	18311.8	12793.6	0.668925	-0.580083	0.362425	DOWN
mr1807	Phellodenol H O-hexoside	Polyphenol	120774	166004	159509	154069	135089	125406	0.928916	-0.106379	0.555062	DOWN	12968.4	10340.2	12655.6	9131.63	11090.6	8534.51	0.799595	-0.322659	0.101224	DOWN
mr229	Luteolin O-malonylhexoside	Flavonoids	230742	251619	298986	232256	219313	255778	0.905291	-0.143546	0.340859	DOWN	321992	331968	328002	288047	393144	371705	1.07224	0.100625	0.503393	UP
mr004	di-C,C-pentosyl-apigenin	Flavonoids	2.9942e+06	3.27783e+06	3.49515e+06	3.86785e+06	4.15278e+06	3.77442e+06	1.20762	0.272168	0.0214511	UP	28409.8	38064.2	37468.1	26483.4	25987.2	31597.6	0.808797	-0.30615	0.139705	DOWN
mr516	Tricin O-glucoside derivative	Flavonoids	945876	1.01547e+06	1.00159e+06	1.20645e+06	1.1579e+06	1.18804e+06	1.19895	0.261769	0.00153625	UP	112.61	158.676	149.098	210.606	156.346	127.436	1.17604	0.233936	0.430021	UP
mr839	Eriodictyol O-malonylhexoside	Flavonoids	14393.9	5569.31	8051.09	18024.5	6632.41	5576.54	1.07921	0.10998	0.884351	UP	1.94454e+07	1.90193e+07	1.92392e+07	1.99285e+07	2.0656e+07	1.96307e+07	1.04352	0.0614603	0.0633844	UP
mr1089	Chrysoeriol O-malonylhexoside	Flavonoids	14962.3	14019.2	14922.2	13144.9	18710.1	5060.4	0.840828	-0.250117	0.589301	DOWN	814717	1.83021e+06	1.1372e+06	849336	864988	1.07515e+06	0.737542	-0.439204	0.343595	DOWN
mr1251	Tricetin O-malonylhexoside	Flavonoids	9732.6	7848.32	9858.41	10859.1	9486.49	11686.2	1.16737	0.223258	0.169014	UP	115106	126779	136206	103198	94307.7	126532	0.857035	-0.222574	0.188607	DOWN
mr1090	di-C,C-pentosyl-luteolin	Flavonoids	320249	334421	348951	409458	412474	388139	1.20571	0.269877	0.00365581	UP	414.261	507.467	461.226	685.763	388.438	611.78	1.21912	0.285835	0.340014	UP
rpz067	Dihydroxy-dihydro-ionone-O-hexosyl-O-hexoside	Others	40319.4	33471.8	41908.4	29709.7	35484.9	30228	0.824744	-0.277981	0.100602	DOWN	8139.28	9623.12	11266.6	5201.09	5540.32	6074.15	0.579268	-0.787697	0.0122612	DOWN
mr812	β-cryptoxanthin	Carotenoid	106.326	124.084	114.666	106.284	113.798	164.728	1.11515	0.157232	0.525391	UP	180253	277044	257534	482592	483113	481190	2.02411	1.01729	0.00117458	UP
mr728	Epicatechin O-hexoside derivative	Polyphenol	2.04466e+07	2.26045e+07	2.18927e+07	1.13276e+07	1.15827e+07	1.11963e+07	0.52517	-0.929144	9.05684e-05	DOWN	136560321	1.31781e+08	1.35187e+08	1.44547e+08	1.41783e+08	1.44067e+08	1.06658	0.0929973	0.00567207	UP
mr524	Tricin 4'-O-(β-guaiacylglyceryl) ether derivative	Flavonoids	2.88845e+06	3.74251e+06	3.43256e+06	3.14515e+06	3.21133e+06	2.86765e+06	0.916591	-0.12565	0.360049	DOWN	2303	1838.73	3537.88	3117.34	3724.59	3213.5	1.30937	0.388868	0.21703	UP
mr1024	N',N''-DiSinapoylspermidine	Phenolamine	134385	134645	112405	128830	131464	137870	1.04386	0.0619249	0.516403	UP	1.50733e+07	1.62621e+07	1.74643e+07	1.82145e+07	1.96612e+07	1.74426e+07	1.13358	0.180885	0.0837299	UP
mr813	canthaxanthin	Carotenoid	432.88	353.179	374.105	1073.43	482.284	271.074	1.5746	0.654981	0.409231	UP	53682.8	69994.9	73232.9	59371	76208.9	77495	1.08209	0.11382	0.556492	UP
mr1257	Selgin O-malonylhexoside	Flavonoids	6171.28	4946.94	7599.2	5327.43	8546.39	7254.21	1.12879	0.174778	0.542687	UP	2.90515e+07	2.8609e+07	2.91689e+07	2.46376e+07	2.61651e+07	2.53708e+07	0.877278	-0.188894	0.00168097	DOWN
mr005	C-pentosyl-apigenin O-hexoside	Flavonoids	438054	482496	455931	407762	367813	292676	0.776074	-0.365734	0.0466624	DOWN	2.76702e+06	2.96454e+06	2.88717e+06	3.58074e+06	3.60441e+06	3.87416e+06	1.28317	0.359714	0.00179911	UP
mr527	C-hexosyl-C-pentosyl-apigenin	Flavonoids	140647443	1.45403e+08	1.49389e+08	1.443e+08	1.48042e+08	138616241	0.989709	-0.0149242	0.709089	DOWN	1.21484e+07	1.28621e+07	1.20364e+07	1.23788e+07	1.29822e+07	1.20689e+07	1.01033	0.0148321	0.749172	UP
mr529	Tricin O-oxalylhexoside	Flavonoids	2122.65	1822.79	5605.35	1720.98	4050.12	4460.66	1.0713	0.0993625	0.885816	UP	4.88807e+07	4.87835e+07	4.89026e+07	5.15851e+07	5.34438e+07	5.30042e+07	1.07823	0.108669	0.00244246	UP
mr531	Tricin derivative	Flavonoids	1.44644e+07	1.69992e+07	1.74877e+07	2.00962e+07	2.20796e+07	2.07115e+07	1.28469	0.361422	0.0136632	UP	255549	298959	287524	332494	256770	248175	0.994544	-0.00789249	0.961446	DOWN
mr730	Di-Catechin	Polyphenol	60198.5	62134.6	78821.7	57434.6	68819.7	56087.2	0.906473	-0.141663	0.430511	DOWN	441513	443219	428640	405745	394353	388386	0.904911	-0.144152	0.00373128	DOWN
mr028	Tricin O-malonylhexoside	Flavonoids	2.29116e+07	2.54664e+07	2.51423e+07	2.47756e+07	2.63687e+07	2.4853e+07	1.03369	0.0478055	0.436475	UP	32976	32799	28540.8	26402.7	24792.1	25561.3	0.813821	-0.297217	0.0183922	DOWN
mr068	Apigenin 7-O-rutinoside	Flavonoids	3.75798e+06	3.98965e+06	3.78848e+06	3.60485e+06	3.55251e+06	3.79104e+06	0.949054	-0.0754376	0.128746	DOWN	19132.2	21030.9	29953.8	27255.9	12482.9	18912	0.836472	-0.25761	0.519882	DOWN
mr604	C-pentosyl-luteolin C-hexoside	Flavonoids	1.30328e+07	1.31527e+07	1.3264e+07	1.23631e+07	1.3703e+07	1.16863e+07	0.956979	-0.0634404	0.396486	DOWN	336139	344160	337379	387340	355605	368429	1.09207	0.127062	0.0307594	UP
mr533	C-hexosyl-luteolin C-pentoside	Flavonoids	5.57895e+07	5.74425e+07	5.79422e+07	5.67884e+07	5.72949e+07	5.6203e+07	0.994813	-0.007503	0.703222	DOWN	7.44701e+07	7.36142e+07	7.72791e+07	7.33952e+07	7.62678e+07	7.46249e+07	0.995228	-0.00690151	0.808502	DOWN
mr1307	4-Ketolutein	Flavonoids	281608	367900	318756	283970	393238	309868	1.01943	0.0277613	0.886849	UP	265025	282627	252592	213552	206474	214921	0.793441	-0.333805	0.00375171	DOWN
mr534	Methylisohaenkeanoside (NH4+)	Flavonoids	472498	432563	562685	406461	456756	404099	0.863444	-0.211825	0.188074	DOWN	4.2655e+07	4.23651e+07	4.20919e+07	4.44359e+07	4.45407e+07	4.41298e+07	1.04716	0.0664784	0.00060924	UP
mr1423	3',4',5'-Tricetin O-malonylhexoside	Flavonoids	26070.6	28095.3	20626.6	23827	29273.8	23487.9	1.02402	0.0342372	0.847209	UP	2526.8	2117.9	2614.32	4976.14	2752.81	2791.41	1.44928	0.535337	0.22106	UP
mr230	Diosmetinidin O-rutinoside	Flavonoids	26273.3	17608	20656.6	33422.2	26328.6	25576.2	1.32212	0.402854	0.123599	UP	190265	198097	280780	192132	147191	106208	0.665825	-0.586784	0.122295	DOWN
mr071	C-pentosyl-chrysoeriol C-hexoside	Flavonoids	402620	418442	407593	407125	461823	366509	1.00554	0.00796533	0.939362	UP	212803	226595	192293	153896	253652	194155	0.952528	-0.0701659	0.760608	DOWN
mr1096	C-pentosyl-chrysoeriol O-hexoside	Flavonoids	7.9891e+07	7.94653e+07	7.94332e+07	7.24695e+07	6.72791e+07	6.80566e+07	0.870244	-0.200508	0.00312587	DOWN	12424.7	5484.38	13574.5	13316.8	16251	15513.1	1.43189	0.517916	0.165592	UP
mr231	Pelargonidin O-hexosyl-O-hexoside	Flavonoids	185785	253818	281120	225323	233375	174020	0.877892	-0.187885	0.435626	DOWN	2.15669e+07	2.27191e+07	2.26443e+07	2.74113e+07	2.76195e+07	2.7415e+07	1.23182	0.300787	0.000166235	UP
mr069	C-hexosyl-apigenin O-hexoside	Flavonoids	4.57691e+07	4.72968e+07	4.84985e+07	4.09507e+07	4.09741e+07	3.92714e+07	0.85612	-0.224114	0.0021956	DOWN	5098.67	4044.89	5874.53	4753.19	9510.73	4425.83	1.24448	0.315546	0.517538	UP
mr070	Cyanidin O-rutinoside	Flavonoids	2689.33	1935.68	1999.42	1470.58	3458.51	2079.75	1.05803	0.081378	0.850072	UP	3.65003e+06	3.72319e+06	3.59584e+06	3.4703e+06	3.60711e+06	3.41899e+06	0.95691	-0.0635443	0.0789433	DOWN
mr1308	Manglieside E	Others	152235	179103	175745	241198	282416	284830	1.5943	0.672922	0.00367196	UP	3730.03	4794.56	2467.29	1647.69	3429.26	4331.95	0.855986	-0.224341	0.637494	DOWN
mr1585	Lupulin A	Terpenoids	252697	255981	257920	196402	142199	260793	0.781888	-0.354965	0.179616	DOWN	545172	600745	573033	644937	636898	649172	1.12336	0.167827	0.0126533	UP
mr1861	C-hexosyl-(apigenin 7,4'-dimethyl ether) O-rhamnoside	Flavonoids	13781.2	13668.7	23351.6	18034.6	15740.3	11269	0.886663	-0.173542	0.637853	DOWN	2558.91	1715.91	1425.78	1236.61	1997.13	4046.86	1.27716	0.352942	0.591987	UP
mr542	Chrysoeriol 7-O-rutinoside	Flavonoids	2.77771e+07	2.94095e+07	3.0826e+07	2.81587e+07	2.77002e+07	2.68042e+07	0.939219	-0.0904667	0.138797	DOWN	3206.42	3666.99	3564.33	3370.87	3871.21	9088.49	1.56457	0.645765	0.344365	UP
mr088	Peonidin O-rutinoside	Flavonoids	3180.5	7446.41	6854.01	3718.11	5061.74	5904.89	0.840044	-0.251463	0.562622	DOWN	2.56143e+07	2.72963e+07	2.69822e+07	3.51919e+07	3.07705e+07	3.47408e+07	1.26048	0.333971	0.00976917	UP
mr072	C-hexosyl-luteolin O-hexoside	Flavonoids	3.62311e+06	3.63866e+06	3.7628e+06	3.42631e+06	3.59663e+06	3.42373e+06	0.947581	-0.0776785	0.0561217	DOWN	4461.59	28492.5	8132.37	11285.6	9605.26	4801.33	0.625321	-0.67733	0.542729	DOWN
mr232	Delphinidin O-rutinoside	Flavonoids	4056.34	3109.64	3947.53	2109.46	2008.53	4193.9	0.747908	-0.419067	0.293262	DOWN	296884	243934	218789	177253	134906	116527	0.564352	-0.825333	0.0194877	DOWN
mr1146	C-hexosyl-tricetin O-pentoside	Flavonoids	686803	657021	773705	623239	687813	608348	0.906434	-0.141726	0.196526	DOWN	165643	190518	179152	250436	207849	215813	1.25926	0.332576	0.0361892	UP
mr1259	N',N'',N'''-DiFeruloyl,p-Cinnamoylagamtine	Phenolamine	1910.27	4665.36	2185.34	1891.84	2662.76	1946.04	0.742001	-0.430508	0.45454	DOWN	1.09463e+07	1.13995e+07	1.13051e+07	9.9811e+06	1.04828e+07	9.79251e+06	0.899125	-0.153406	0.0103129	DOWN
mr1260	N',N''-DiFeruloylagamtine-N-arabinoside	Phenolamine	4260.86	3337.43	7003.79	4690.54	3468.46	3706.91	0.812618	-0.299351	0.476662	DOWN	4.76093e+06	4.71125e+06	4.38612e+06	5.2473e+06	5.05229e+06	5.14039e+06	1.11413	0.155919	0.0155481	UP
mr543	C-hexosyl-chrysoeriol O-hexoside	Flavonoids	2.93647e+07	3.26658e+07	3.35726e+07	2.90697e+07	3.15706e+07	3.09758e+07	0.958296	-0.0614566	0.421257	DOWN	152947	73818.3	235379	38905.1	72342.3	57850.3	0.365898	-1.45049	0.109615	DOWN
mr074	Luteolin C-feruloylhexoside	Flavonoids	9614.09	2405.05	12988.9	12933	14865.8	3880.64	1.26677	0.341153	0.654412	UP	196926	179882	178203	147237	169571	159778	0.858697	-0.219779	0.0412031	DOWN
mr545	di-C,C-hexosyl-chrysoeriol	Flavonoids	147934	212618	194901	208120	177521	177656	1.01412	0.0202278	0.9104	UP	78321.8	112979	92306.5	51263.8	65797.5	30719.8	0.521076	-0.940435	0.0340819	DOWN
mr029	Tricetin 5-O-hexosyl-O-hexoside	Flavonoids	223609	196181	199893	232399	243943	205547	1.10038	0.138006	0.219434	UP	8.89355e+06	9.11344e+06	8.95915e+06	7.7403e+06	8.03917e+06	7.53275e+06	0.8645	-0.210063	0.00162828	DOWN
mr843	Selgin O-hexoside derivative	Flavonoids	1.0618e+07	1.09844e+07	1.16371e+07	1.12538e+07	1.11171e+07	1.14104e+07	1.0163	0.02333	0.591179	UP	3404.66	7082.52	5580.89	4823.89	4985.18	4336.49	0.880352	-0.183848	0.586621	DOWN
mr551	Tricin O-rutinoside	Flavonoids	5.48377e+06	4.64016e+06	5.85897e+06	5.24702e+06	5.26451e+06	5.31888e+06	0.990459	-0.0138302	0.894848	DOWN	4.80088e+07	4.58812e+07	4.78286e+07	4.07081e+07	4.17105e+07	3.84999e+07	0.85323	-0.228994	0.00403315	DOWN
mr234	Selgin O-hexosyl-O-hexoside	Flavonoids	49120.8	108484	115000	165654	139990	100548	1.49004	0.575351	0.190029	UP	1.62607e+07	1.69823e+07	1.5188e+07	1.49413e+07	1.52145e+07	1.54743e+07	0.942167	-0.0859449	0.160954	DOWN
mr075	3',4',5'-Tricetin O-rutinoside	Flavonoids	94114.6	170459	92205	182722	154872	167310	1.41518	0.500983	0.141456	UP	1.6661e+07	1.74675e+07	1.65032e+07	1.6072e+07	1.67253e+07	1.59953e+07	0.96368	-0.0533737	0.180127	DOWN
mr1600	Luteolin C-sinapoylhexoside	Flavonoids	84639.6	62944.7	69909.4	88175	112458	91002.3	1.34089	0.423193	0.0685484	UP	518910	761723	845377	808198	698036	592337	0.987094	-0.0187408	0.94097	DOWN
mr076	Tricin O-hexosyl-O-hexoside	Flavonoids	7.7197e+06	8.61798e+06	8.40569e+06	8.13446e+06	8.35794e+06	7.61167e+06	0.974162	-0.0377659	0.575308	DOWN	6.87302e+06	6.35317e+06	6.44691e+06	6.52842e+06	6.68998e+06	6.3818e+06	0.996295	-0.00535496	0.900823	DOWN
mr556	Tricin O-caffeoyl-4'-O-(coniferyl alcohol)ether	Flavonoids	3013.24	4078.07	3464.87	5737.71	2801.21	3738.04	1.16301	0.217866	0.566496	UP	4.76177e+06	6.91741e+06	7.09528e+06	7.47226e+06	7.25953e+06	7.06808e+06	1.16114	0.215548	0.254674	UP
mr077	Tricin 4'-O-(syringyl alcohol)ether O-hexoside	Flavonoids	3.32099e+07	3.50501e+07	3.75099e+07	3.06167e+07	3.1541e+07	3.19936e+07	0.890151	-0.167877	0.041685	DOWN	5216.54	8385.03	14419.3	4174.63	12089.1	11723.8	0.99881	-0.00171841	0.997766	DOWN
rpz072	C32H34O15	Flavonoids	1.63189e+07	1.69299e+07	1.75171e+07	1.40036e+07	1.49175e+07	1.44705e+07	0.854739	-0.226444	0.00483281	DOWN	5.43692e+06	6.62396e+06	6.24564e+06	8.03403e+06	8.03464e+06	8.41332e+06	1.33734	0.419363	0.00522204	UP
mr629	Tricin O-glucuronide-O-hexoside	Flavonoids	1.48602e+07	1.4823e+07	1.52809e+07	1.34868e+07	1.36214e+07	1.33898e+07	0.900678	-0.150917	0.000769157	DOWN	393934	387425	404605	563379	414378	571052	1.30595	0.385099	0.0776233	UP
mr628	Tricin O-sinapoylpentoside	Flavonoids	207277	593083	819030	447475	795399	677265	1.18572	0.24576	0.651576	UP	4.54067e+06	4.57132e+06	4.49122e+06	4.50129e+06	4.50167e+06	4.45425e+06	0.989267	-0.0155676	0.158867	DOWN
mr1424	Picramnioside F	Others	5.80026e+06	7.02975e+06	6.79426e+06	8.21989e+06	8.40122e+06	8.06151e+06	1.25776	0.330856	0.0123427	UP	4.20875e+06	6.09744e+06	6.47731e+06	4.92922e+06	5.66664e+06	3.28991e+06	0.827346	-0.273437	0.385638	DOWN
mr630	Tricin O-hexoside derivative	Flavonoids	3.91096e+06	6.77432e+06	7.48011e+06	8.61857e+06	8.77118e+06	8.95557e+06	1.4503	0.536354	0.0675792	UP	269567	305020	329123	318730	306985	264989	0.98561	-0.020911	0.864195	DOWN
mr852	Tricin O-caffeoyl-4'-O-(syringyl alcohol)ether	Flavonoids	11921.9	19447.6	13487.6	8328.21	7504.88	8606.75	0.544837	-0.876103	0.0424674	DOWN	40693.4	34678.7	48084.7	73981.9	97434.6	86991	2.0931	1.06564	0.00451456	UP
rpz080	Cyanocobalamin(V.B12)	Vitamins	410329	444078	427817	384990	300018	311936	0.777512	-0.363064	0.0282764	DOWN	483418	377107	477195	422617	418672	436690	0.955341	-0.0659123	0.598576	DOWN
mr567	Tricin 4'-O-(β-guaiacylglyceryl) ether O-hexoside	Flavonoids	2.35092e+06	2.84717e+06	2.5443e+06	2.75575e+06	2.9509e+06	2.585e+06	1.07094	0.0988803	0.364125	UP	16005.3	28836.1	41712.4	22774	25759.4	32423.2	0.935333	-0.0964476	0.825985	DOWN
mr844	Tricin O-sinapoylhexoside	Flavonoids	1.46144e+06	4.36095e+06	5.2589e+06	5.41209e+06	6.98051e+06	5.39207e+06	1.60493	0.682507	0.151067	UP	5361.37	9188.32	10931.8	7009.22	4540.14	4466.91	0.628546	-0.669909	0.162448	DOWN
mr854	Tricin O-caffeoyl-4'-O-(3-(4-Hydroxy-3,5-dimethoxyphenyl)propanoic acid)ether	Flavonoids	248990	323665	317042	275729	328168	311365	1.02873	0.0408692	0.779347	UP	110193	90158.6	87454.4	112586	122942	91740	1.13711	0.185375	0.321816	UP
mr1025	N',N'',N'''-DiFeruloyl,Sinapoylspermidine	Phenolamine	73457.2	60896.2	45114.8	36289.4	38518.4	44028.1	0.662156	-0.594757	0.0765436	DOWN	225636	233287	322332	200485	325925	274489	1.02514	0.035827	0.897743	UP
mr1234	C-pentosyl-apigenin O-p-coumaroylhexoside	Flavonoids	12887.5	35659.2	8780.04	14233.9	10783.7	21400.9	0.809716	-0.304511	0.704579	DOWN	4.66194e+06	4.81962e+06	4.93545e+06	4.13306e+06	4.19815e+06	4.28481e+06	0.875079	-0.192515	0.00269458	DOWN
mr030	Tricin O-rhamnosyl-O-malonylhexoside	Flavonoids	32103.5	25006.3	26088.2	20724.9	46337.4	34523.9	1.22102	0.288082	0.471839	UP	23813.3	31756.5	41764.2	37624.4	41650	41174.8	1.23748	0.30741	0.22298	UP
mr1110	C-pentosyl-apigenin O-caffeoylhexoside	Flavonoids	8366.53	8218.87	10451.2	5790.07	7404.17	5329.94	0.685152	-0.545505	0.0412951	DOWN	1.01399e+08	1.06084e+08	105978608	8.7842e+07	8.97379e+07	8.6307e+07	0.841848	-0.248369	0.00084318	DOWN
mr1235	O-malonylhexoside derivative	Flavonoids	92820.1	121302	107994	103388	106082	114473	1.00567	0.00815715	0.948625	UP	109778	91833.2	86638.5	73484.9	96532.6	92090.8	0.909312	-0.137153	0.430546	DOWN
mr080	C-pentosyl-apigenin O-rutinoside	Flavonoids	286288	310042	202906	203598	225646	263854	0.867202	-0.205561	0.39251	DOWN	3.56412e+06	3.52172e+06	3.41909e+06	2.34056e+06	2.36641e+06	2.22053e+06	0.659452	-0.600661	4.37206e-05	DOWN
mr731	Luteolin O-rahmnosyl-O-rutinoside	Flavonoids	4.04122e+06	4.24962e+06	4.3289e+06	3.97345e+06	3.85946e+06	3.95056e+06	0.933734	-0.0989164	0.0395196	DOWN	1.97543e+06	2.0639e+06	2.08965e+06	1.33081e+06	1.32902e+06	1.24755e+06	0.637525	-0.649446	7.41408e-05	DOWN
mr031	C-pentosyl-apeignin O-feruloylhexoside	Flavonoids	34653.8	41159.7	26755	41676.4	45581.2	41317.2	1.25355	0.326021	0.11909	UP	31827.4	11259.7	19484.9	45244.1	15626.7	37768	1.5764	0.656637	0.324633	UP
mr1113	C-hexosyl-apigenin O-p-coumaroylhexoside	Flavonoids	8.74411e+07	5.50551e+07	9.24474e+07	9.01077e+07	9.22566e+07	9.10992e+07	1.16395	0.219034	0.335375	UP	28708.5	28653.1	30757.7	32992.4	26944.7	23700.5	0.94914	-0.0753073	0.623056	DOWN
mr1239	C-hexosyl-chrysin O-feruloylhexoside	Flavonoids	106698	92836.9	100487	65890.3	62501.5	74848.6	0.677418	-0.561881	0.00406265	DOWN	1.75354e+08	1.80171e+08	1.7876e+08	1.87831e+08	181807111	1.88484e+08	1.04461	0.0629711	0.0361489	UP
mr584	C-hexosyl-luteolin O-p-coumaroyl-O-hexoside	Flavonoids	2.48584e+06	2.49325e+06	2.46129e+06	2.97265e+06	3.28108e+06	2.9171e+06	1.23258	0.301678	0.00709735	UP	512184	157398	318640	68280	29090	34499.5	0.133441	-2.90572	0.0506622	DOWN
mr585	C-hexosyl-apigenin O-caffeoylhexoside	Flavonoids	1.7508e+06	1.9003e+06	1.83592e+06	1.3995e+06	1.47353e+06	1.32939e+06	0.765883	-0.384804	0.00204532	DOWN	2.2797e+07	2.32875e+07	2.28971e+07	2.3021e+07	2.38339e+07	2.34338e+07	1.01895	0.0270812	0.192515	UP
mr587	C-hexosyl-naringenin O-hexosyl-O-hexoside	Flavonoids	28783.8	26938.3	37599.1	20151.7	21150.3	14980.6	0.603106	-0.729517	0.0315264	DOWN	2.98903e+06	3.68174e+06	3.44068e+06	3.4841e+06	3.2556e+06	3.64989e+06	1.02751	0.0391474	0.711015	UP
rpz127	Gly+4hexoside	Amino acid derivatives	27102.3	26017.1	29044.6	28655.1	48270.2	33859.7	1.34834	0.431186	0.183114	UP	71810.1	69924.4	66538.9	221827	306828	262801	3.80008	1.92603	0.00138542	UP
mr589	C-pentosyl-chrysoeriol O-feruloylhexoside	Flavonoids	1.83094e+08	1.87437e+08	193311909	1.69204e+08	174632761	1.73116e+08	0.916839	-0.12526	0.00978351	DOWN	6.30823e+06	7.12947e+06	7.19913e+06	5.76656e+06	5.54599e+06	6.27269e+06	0.852128	-0.230857	0.0467733	DOWN
mr082	C-hexosyl-apigenin O-feruloylhexoside	Flavonoids	206718	20218.2	33080.2	591158	465929	735776	6.8952	2.78559	0.00656455	UP	4.19808e+06	4.4127e+06	4.20862e+06	2.95687e+06	3.19372e+06	3.11395e+06	0.722697	-0.468537	0.00027472	DOWN
mr1247	C-hexosyl-chrysoeriol O-p-coumaroylhexoside	Flavonoids	2.2622e+07	2.1667e+07	2.27899e+07	2.48781e+07	2.54303e+07	2.51344e+07	1.12469	0.169522	0.00191848	UP	167454	109009	169737	104059	101223	94597.5	0.672073	-0.573309	0.0719654	DOWN
mr158	Chrysoeriol O-hexosyl-O-rutinoside	Flavonoids	2.94592e+06	3.03986e+06	3.67934e+06	3.52354e+06	3.7801e+06	3.63018e+06	1.13127	0.177937	0.155647	UP	4.14889e+06	4.30154e+06	3.96527e+06	3.86226e+06	4.15333e+06	4.18199e+06	0.982432	-0.0255706	0.633294	DOWN
rpz135	Ala+4hexoside	Amino acid derivatives	49349.5	58949.2	67738.2	159530	178946	176825	2.92724	1.54954	0.000154484	UP	2.00388e+07	1.89213e+07	1.82672e+07	1.94881e+07	2.09983e+07	2.03722e+07	1.06345	0.0887585	0.148678	UP
mr830	C-hexosyl-luteolin O-feruloylhexoside	Flavonoids	6.41918e+06	6.21764e+06	6.42165e+06	6.45057e+06	6882653	6.84425e+06	1.05871	0.0823128	0.0722694	UP	18990.8	23250.2	16228.9	14685.7	21462.5	22592.5	1.00463	0.00666543	0.978877	UP
mr1495	C-hexosyl-chrysoeriol O-caffeoylhexoside	Flavonoids	3.5433e+06	3.7869e+06	4.02368e+06	3.78476e+06	4.08335e+06	3.71836e+06	1.02049	0.029255	0.686305	UP	125937	115926	120533	121408	107142	95350.8	0.893775	-0.162016	0.187014	DOWN
rpz150	Ser+4hexoside	Amino acid derivatives	111473	129072	169117	67462.2	84034	70343.9	0.541519	-0.884915	0.0245329	DOWN	7.9342e+06	7.62071e+06	7.92125e+06	8.88523e+06	1.01663e+07	9.17929e+06	1.20253	0.266075	0.016748	UP
mr838	Chrysoeriol O-feruloylhexosyl-O-hexoside	Flavonoids	3.91997e+06	4.80891e+06	4.45686e+06	4.47721e+06	4.8142e+06	4.69594e+06	1.06079	0.0851444	0.388837	UP	887180	1.034e+06	847910	900086	915368	964152	1.0038	0.00546948	0.956086	UP
mr591	C-hexosyl-chrysoeriol O-feruloylhexoside	Flavonoids	2.0308e+07	2.09199e+07	2.0595e+07	2.18759e+07	2.2511e+07	2.01949e+07	1.04462	0.0629851	0.266759	UP	288733	298997	374780	208077	238437	243895	0.717301	-0.479349	0.0364981	DOWN
mr1243	Tricin O-malonylhexoside derivative	Flavonoids	15485.1	11586.4	25303.7	17209.6	18498.2	10266.6	0.877789	-0.188054	0.680619	DOWN	491268	596147	544001	407558	316440	199101	0.565827	-0.821567	0.0249503	DOWN
rpz154	Gln+4hexoside	Amino acid derivatives	139245	103062	137572	109552	151845	106139	0.967508	-0.0476541	0.837865	DOWN	6972.75	6453.62	6798.42	7397.38	7744.55	3297.03	0.911701	-0.133368	0.699802	DOWN
mr090	Tricin 4'-O-(β-guaiacylglyceryl) ether-O-rutinoside	Flavonoids	7.91625e+06	8.22535e+06	8.51706e+06	9.15601e+06	9.66611e+06	1.01889e+07	1.17651	0.23451	0.0136347	UP	193787	190764	207558	749831	769644	774170	3.87369	1.95371	3.94579e-07	UP
mr1612	Tricin 4'-O-(β-guaiacylglyceryl) ether O-hexoside derivative	Flavonoids	870640	1.04098e+06	927155	890484	803210	912012	0.917899	-0.123593	0.265951	DOWN	2.03305e+06	2.01841e+06	1.99509e+06	4.17666e+06	4.27836e+06	4.21122e+06	2.09479	1.0668	2.59699e-07	UP
mr1498	Smiglaside C	Polyphenol	308884	373061	407794	265669	285205	245491	0.730785	-0.45248	0.034895	DOWN	4703.67	5192.01	8171.66	7752.48	11821.5	7489.12	1.4979	0.582946	0.165921	UP
mr1949	Tricin 4'-O-(β-guaiacylglyceryl) ether 5-O-hexosyl-O-hexoside	Flavonoids	272334	491626	833079	252329	363723	512781	0.706829	-0.500568	0.434243	DOWN	69839.1	57260.1	58841.7	76621.9	66314.2	61373.7	1.09879	0.135915	0.364139	UP
mr1124	C-hexosyl-apigenin O-hexosyl-O-hexosyl-O-hexoside	Flavonoids	8347.6	7011.19	9457.36	7349.1	4073.79	7438.43	0.760042	-0.395849	0.205285	DOWN	70497.5	61402.6	103745	67336.6	39001.4	84572.9	0.810164	-0.303715	0.465327	DOWN
Lp001	2-Aminoethylphosphonate	Lipids	58148	69659.3	84583	81595.6	85658.6	79006.3	1.15947	0.213468	0.225857	UP	77255	57389.1	87138.4	56179.4	63739.9	65973.3	0.838176	-0.254676	0.264914	DOWN
Lp002	delta-Tridecalactone	Lipids	22217	31664.4	28097.1	75122.8	101250	72770.7	3.03914	1.60366	0.0042722	UP	268843	537602	308313	462847	374170	414729	1.12289	0.167211	0.629783	UP
Lp003	1-Octadecanol	Lipids	185350	178732	173735	125042	193170	183636	0.93312	-0.0998656	0.60782	DOWN	3038.46	5679.81	4041.12	7860.3	8513.68	5679.57	1.72842	0.789452	0.0546799	UP
Lp004	16-Hydroxy hexadecanoic acid	Lipids	31960.7	35318.6	29778.7	16896.2	13392	19025.3	0.508083	-0.976863	0.00229158	DOWN	44120.7	49374.1	53628.4	88952.5	114086	58293.8	1.77628	0.828861	0.0805768	UP
Lp005	Octadecadien-6-ynoic acid	Lipids	180421	203156	194939	496819	504520	464853	2.5344	1.34164	2.83373e-05	UP	93107.6	105658	130803	249221	232350	237533	2.18195	1.12562	0.000434875	UP
Lp006	14,15-Dehydrocrepenynic acid	Lipids	120335	137082	123684	150647	126062	132634	1.07411	0.103139	0.352429	UP	18888.3	33663.2	43185.6	35350.9	34951.9	47004.7	1.22531	0.293144	0.424798	UP
Lp007	α-Linolenic acid	Lipids	2.36126e+06	2.32371e+06	2.50771e+06	2.86133e+06	2.80075e+06	2.76848e+06	1.1721	0.229098	0.00270842	UP	7025.24	7719.88	8798.24	7545.81	8253.78	7032.47	0.969788	-0.0442592	0.723959	DOWN
Lp009	Punicic acid	Lipids	446217	486976	522295	669977	634896	596513	1.30636	0.385548	0.0082465	UP	780.57	567.366	611.79	1184.52	748.454	816.734	1.40311	0.488627	0.154411	UP
Lp010	Linoleic acid	Lipids	108776	142356	124828	59203.9	50837.3	81550.5	0.509606	-0.972545	0.00999003	DOWN	66072.3	59249.5	57034.3	345672	367208	326613	5.70034	2.51105	1.86826e-05	UP
Lp011	Oleic acid	Lipids	802780	535122	382290	351571	435335	381650	0.679317	-0.557843	0.216151	DOWN	21649.7	15183.3	19259.4	229062	240994	204939	12.0336	3.589	4.37922e-05	UP
Lp012	1,18-Octadecanediol	Lipids	10677.1	5043.06	7016.78	5546.31	8948.43	4550.69	0.837644	-0.255591	0.592852	DOWN	4623.24	5702.58	7087.29	7783.58	4455.95	6139.25	1.05546	0.0778663	0.8012	UP
Lp013	4-oxo-9Z,11Z,13E,15E-octadecatetraenoic acid	Lipids	45382.9	36039.8	46000.1	33368.1	38052.6	35132.3	0.836216	-0.258053	0.117752	DOWN	100997	126922	89812.9	219944	198254	202062	1.95214	0.96506	0.00143053	UP
Lp014	9-Hydroxy-(10E,12Z,15Z)-octadecatrienoic acid	Lipids	99303.1	133403	139953	139768	140825	148240	1.15074	0.202561	0.219671	UP	2.4784e+07	2.4587e+07	2.6632e+07	7.05639e+07	7.12277e+07	7.33407e+07	2.83058	1.5011	1.63626e-06	UP
Lp015	Arachidic acid	Lipids	39637	43713	46167.1	47703.6	48442.7	50872.4	1.13513	0.182858	0.0520576	UP	1.44309e+07	1.39417e+07	1.1875e+07	2.31811e+07	2.50186e+07	2.41561e+07	1.79776	0.846204	0.000348146	UP
Lp016	4-Hydroxysphinganine	Lipids	7492.38	6525.3	4456.69	5344.97	5637.2	4361.05	0.830514	-0.267923	0.344707	DOWN	1.78685e+06	1.87275e+06	1.7584e+06	1.33995e+07	1.56585e+07	1.62027e+07	8.35375	3.06242	0.000102087	UP
Lp017	Docosanoic acid	Lipids	496.937	594.534	842.34	750.379	1097.42	702.634	1.31887	0.399298	0.271778	UP	9.06694e+06	9.79228e+06	9.82109e+06	2.49411e+07	2.55065e+07	2.44465e+07	2.61134	1.38479	2.53677e-06	UP
Lp018	MAG (18:4) isomer1	Lipids	63321.8	66027	65843.3	79161.1	90068.7	85635.4	1.30571	0.38484	0.00375492	UP	9829.27	9296.26	6301.93	10592.2	14507.2	5973.65	1.22203	0.289276	0.524123	UP
Lp019	MAG (18:4) isomer3	Lipids	20432.2	20706.4	25616	26532	41453.2	28242.2	1.44151	0.527581	0.121227	UP	13172.2	10662.9	14712.3	15156.2	18520.6	18713.6	1.35912	0.442672	0.0490868	UP
Lp020	MAG (18:4) isomer2	Lipids	6368.54	7899.5	6075.24	8440.91	7090.93	6939.82	1.10462	0.143555	0.391976	UP	1.02563e+06	1.28003e+06	1.26194e+06	1.26972e+06	1.1978e+06	1.25766e+06	1.04417	0.062355	0.569686	UP
Lp021	MAG (18:3) isomer4	Lipids	162908	121746	139581	133117	198108	178859	1.20236	0.265872	0.275256	UP	1.3408e+06	1.42546e+06	1.63505e+06	1.36087e+06	1.17792e+06	1.31808e+06	0.876302	-0.190499	0.154244	DOWN
Lp022	MAG (18:3) isomer2	Lipids	2.55104e+07	2.62861e+07	2.52562e+07	5.05028e+07	5.71295e+07	5.66214e+07	2.13171	1.09201	0.000173764	UP	263641	78161.9	256700	228123	115816	70253.1	0.692046	-0.531059	0.468098	DOWN
Lp023	MAG (18:3) isomer1	Lipids	1.61283e+07	1.77083e+07	1.75789e+07	1.79484e+07	1.78093e+07	1.80713e+07	1.04694	0.0661826	0.191279	UP	51643.9	116502	71410.7	632066	698081	719291	8.55514	3.09679	4.97455e-05	UP
Lp024	MAG (18:3) isomer5	Lipids	1.52518e+06	1.66576e+06	1.67028e+06	4.87997e+06	4.63432e+06	5.00764e+06	2.9873	1.57884	1.12573e-05	UP	85575.7	62490.4	78531.4	526642	360323	324317	5.34552	2.41833	0.00635769	UP
Lp025	MAG (18:3) isomer3	Lipids	7.74796e+06	8.39686e+06	8.02781e+06	1.92798e+07	2.0485e+07	1.98846e+07	2.46764	1.30313	7.4443e-06	UP	90251.8	110220	122721	465817	490827	459078	4.38042	2.13107	1.12799e-05	UP
Lp026	MAG (18:2) isomer1	Lipids	11653.8	8575.08	14774.6	9268.27	10004.5	11683.3	0.88437	-0.177278	0.52244	DOWN	140245	136422	154348	550577	558369	537575	3.8201	1.93361	9.81968e-07	UP
Lp026a	MAG (18:2) isomer2	Lipids	11291.9	9146.82	9085.28	11419.6	19688.9	12399.2	1.47364	0.559383	0.160254	UP	148925	153563	173450	904233	956752	859815	5.71671	2.51519	1.3416e-05	UP
Lp027	MAG (18:2)	Lipids	1.84157e+06	1.81302e+06	1.82128e+06	1.39087e+06	1.45629e+06	1.0969e+06	0.72026	-0.47341	0.00998188	DOWN	17944.6	20115.5	19903.6	52522.6	55099.4	67212.5	3.01628	1.59277	0.00104876	UP
Lp027a	MAG (18:2) isomer3	Lipids	1.80955e+06	1.8706e+06	1.86714e+06	1.34774e+06	1.18725e+06	1.34273e+06	0.69903	-0.516573	0.000586957	DOWN	142837	154592	131953	234668	402123	194299	1.93555	0.952741	0.104405	UP
Lp028	Cholesterol	Lipids	138779	121724	183346	238542	225405	229040	1.56131	0.642758	0.0114984	UP	5.44639e+06	5.65937e+06	6.08846e+06	2.56979e+07	2.54291e+07	2.66608e+07	4.52406	2.17762	1.10665e-06	UP
Lp029	PC 9:0	Lipids	131487	152851	140660	202061	113666	150507	1.09703	0.1336	0.629732	UP	7.28195e+06	7.54981e+06	8.4218e+06	3.21098e+07	3.37894e+07	3.43621e+07	4.31165	2.10824	4.54542e-06	UP
Lp030	PC 9:0 isomer	Lipids	84227.9	140773	129516	133774	157358	134720	1.20122	0.264501	0.277253	UP	38627.5	45613.3	26810.4	120696	95525.1	138405	3.19336	1.67508	0.00395155	UP
Lp031	lysoPE 14:0 (sn-1)	Lipids	103471	87651.3	92956.6	302879	311268	333244	3.33496	1.73767	2.65532e-05	UP	7199.64	6395	7837.04	38982.5	46448.3	39785.9	5.84259	2.54661	0.000135203	UP
Lp032	lysoPE 14:0 (sn-2)	Lipids	123563	124878	127628	403605	420682	390253	3.22958	1.69134	6.09242e-06	UP	23205.2	25110.8	28819.6	61209.2	60444.9	60472.9	2.36113	1.23948	3.04419e-05	UP
Lp033	LysoPE 15:0 (sn-1)	Lipids	123235	165514	164216	504699	586400	614305	3.76498	1.91264	0.000305642	UP	510565	528559	450467	1.75739e+06	1.78859e+06	1.83439e+06	3.61198	1.85279	2.36128e-06	UP
Lp034	LysoPC 12:0	Lipids	11904.1	17829	16970.6	41876.3	37418.7	37588.6	2.50267	1.32347	0.000576335	UP	903608	945009	909278	2.61365e+06	2.74561e+06	2.7317e+06	2.93375	1.55274	2.20637e-06	UP
Lp035	LysoPE 16:1 (sn-1)	Lipids	95231.3	107616	101462	320961	340774	302861	3.16979	1.66439	4.41796e-05	UP	55552	60074	72932.1	350522	344929	293898	5.24692	2.39147	0.000141452	UP
Lp036	lysoPE 16:0 (sn-1)	Lipids	4.12593e+06	4.54834e+06	4.29253e+06	1.63416e+07	1.70585e+07	1.68688e+07	3.87674	1.95485	9.34261e-07	UP	52916.2	73020.4	76829	341885	352856	374040	5.27102	2.39808	1.7734e-05	UP
Lp037	lysoPE 16:0 (sn-2)	Lipids	5.60708e+06	5.71603e+06	5.69476e+06	2.11042e+07	2.24472e+07	2.16574e+07	3.83179	1.93802	2.10013e-06	UP	1.27089e+07	1.20853e+07	1.40225e+07	4.28841e+07	4.54721e+07	5.0465e+07	3.57633	1.83848	0.000131073	UP
Lp038	lysoPE 17:1 (sn-2)	Lipids	27729.7	20816.7	24953.7	79984	85255.7	86375.9	3.42334	1.77541	2.98207e-05	UP	530013	561933	624166	2.82378e+06	3.11299e+06	2.92845e+06	5.16587	2.36901	1.15385e-05	UP
Lp039	lysoPE 17:1 (sn-1)	Lipids	6667.2	7410.8	8079.33	23723.5	21928.4	26269.5	3.24595	1.69864	0.000233347	UP	806788	624521	665222	2.19754e+06	2.31861e+06	2.18698e+06	3.19725	1.67683	2.48775e-05	UP
Lp039b	lysoPC 14:1 (sn-1)	Lipids	17828.3	15456.2	23768.7	41417.2	38150.7	31953	1.95468	0.966935	0.0081323	UP	3.65135e+06	3.8771e+06	3.9416e+06	1.28736e+07	1.32848e+07	1.35347e+07	3.46058	1.79101	1.53833e-06	UP
Lp040	lysoPC 14:0 (sn-1)	Lipids	434673	456204	469619	1.08235e+06	1.09001e+06	1.01552e+06	2.34318	1.22847	1.89448e-05	UP	54023.2	47832.5	63089.7	166574	168444	177185	3.10529	1.63473	3.02749e-05	UP
Lp041	lysoPC 14:0 (sn-2)	Lipids	726741	774933	723724	1.72331e+06	1.87909e+06	1.74652e+06	2.40358	1.26518	3.47392e-05	UP	915385	1.04597e+06	1.07646e+06	3.20082e+06	3.35287e+06	3.13239e+06	3.18851	1.67288	1.10189e-05	UP
Lp042	lysoPE 17:0 (sn-2)	Lipids	51552.2	48877.9	41284.9	197026	223449	190440	4.31087	2.10798	0.000120301	UP	87528.8	74302.2	95318.8	178289	168152	171015	2.01227	1.00882	0.000221917	UP
Lp043	lysoPE 17:0 (sn-1)	Lipids	25934.5	45874.2	57708.9	206046	202348	212161	4.79128	2.26041	7.23914e-05	UP	974666	1.17817e+06	1.1429e+06	3.80578e+06	3.76433e+06	3.35099e+06	3.3137	1.72844	8.77117e-05	UP
Lp044	LysoPE 18:3 isomer2	Lipids	1.34386e+07	1.38547e+07	1.46671e+07	3.5233e+07	3.46373e+07	3.20895e+07	2.4299	1.2809	4.13618e-05	UP	259299	372765	372225	297920	227839	213015	0.735619	-0.442969	0.126239	DOWN
Lp045	LysoPE(18:3) isomer1	Lipids	495794	510889	527290	1.75346e+06	1.82723e+06	1.83312e+06	3.52927	1.81937	1.16947e-06	UP	948.158	876.188	1186.78	1518.76	1793.65	834.361	1.37715	0.461682	0.27593	UP
Lp046	lysoPE 18:2 (sn-2)	Lipids	551905	621236	706384	1.98665e+06	1.62016e+06	2.09516e+06	3.03373	1.60109	0.00106639	UP	11066.5	9451.42	11666.4	62350.4	53126.4	75410.6	5.93107	2.56829	0.00123887	UP
Lp048	LysoPE 18:2 (1n isomer)	Lipids	2.85783e+06	3.17489e+06	3.10062e+06	8.76812e+06	9.40183e+06	9.22901e+06	2.99988	1.58491	8.74584e-06	UP	999043	968300	995980	3.54287e+06	3.57161e+06	3.64483e+06	3.63082	1.8603	1.3591e-07	UP
Lp049	lysoPC 15:1 (sn-1)	Lipids	45167.1	48029.7	51718.6	117212	110976	122017	2.41661	1.27299	5.11756e-05	UP	1.01166e+06	935342	979235	3.64149e+06	3.58932e+06	3.47351e+06	3.65806	1.87108	1.15455e-06	UP
Lp050	lysoPE 18:1 (sn-2)	Lipids	1.09384e+06	1.14506e+06	934600	2.96809e+06	3.36176e+06	3.24185e+06	3.01614	1.5927	8.74345e-05	UP	128076	137696	135515	324054	324165	295062	2.35064	1.23305	5.76569e-05	UP
Lp051	lysoPC 15:1 (sn-2)	Lipids	73291.4	84333.9	85448.1	178670	165610	190083	2.19836	1.13643	0.00027289	UP	95299.9	104997	110846	249102	261378	231823	2.38573	1.25443	0.000120673	UP
Lp052	lysoPE 18:1 (sn-1)	Lipids	855331	1.06373e+06	839038	3.1433e+06	3.47005e+06	3.20935e+06	3.56141	1.83245	4.41628e-05	UP	4744.98	5961.53	2270.59	57004.3	59586.8	15487.3	10.1778	3.34736	0.0503089	UP
Lp053	1-O-Palmitoylhexitol	Lipids	379445	307018	235114	225820	221161	264005	0.771489	-0.374283	0.184424	DOWN	47037.8	36677.6	51478.1	241578	201954	299186	5.49374	2.45779	0.00209065	UP
Lp054	lysoPE 18:0 (sn-2)	Lipids	645.125	968.375	3024.38	2294.98	1285.01	1754.33	1.15016	0.201839	0.786143	UP	1.53124e+06	1.73914e+06	1.50568e+06	4.087e+06	4.23729e+06	4.33219e+06	2.64998	1.40598	1.39114e-05	UP
Lp055	lysoPE 18:0 (sn-1)	Lipids	6427.87	9227.07	9607.38	37633.4	31393.3	35379.2	4.13288	2.04715	0.000223237	UP	733229	699737	772347	2.13027e+06	1.16788e+06	1.25802e+06	2.066	1.04684	0.0634684	UP
Lp056	lysoPC 15:0 (sn-1)	Lipids	725183	887268	831300	2.03894e+06	1.80269e+06	2.03027e+06	2.40282	1.26473	0.000229264	UP	4.40436e+07	4.61202e+07	4.64777e+07	154739498	1.62538e+08	1.6377e+08	3.52051	1.81578	2.52547e-06	UP
Lp057	lysoPC 15:0 (sn-2)	Lipids	750928	792119	821551	1.90353e+06	2.17632e+06	1.94769e+06	2.54908	1.34997	0.000149453	UP	4.84312e+07	4.81985e+07	4.49844e+07	1.63046e+08	161680619	1.57984e+08	3.40863	1.76919	4.44759e-07	UP
Lp060	LPC(1-acyl 16:2)	Lipids	147212	150296	135665	235247	288875	241876	1.76834	0.822397	0.00314212	UP	281998	233179	246816	458515	467568	484081	1.85063	0.888013	0.000189742	UP
Lp061	LysoPC 16:2 (sn-2)	Lipids	118520	131527	138069	231828	213366	223491	1.7229	0.78484	0.000283219	UP	218160	223973	215777	424681	456203	441173	2.00948	1.00682	1.94549e-05	UP
Lp062	LysoPC 16:1 (1n isomer)	Lipids	5199.14	10016.1	4521.75	41258.7	41521	15477.4	4.97832	2.31566	0.0410993	UP	153967	138564	156498	398382	485370	418379	2.89988	1.536	0.000452739	UP
Lp063	LysoPC 16:1 (2n isomer)	Lipids	39085.6	52432.6	46200.5	98078	123890	135416	2.59503	1.37575	0.00331714	UP	134430	162612	185905	405861	457979	435196	2.68981	1.4275	0.000212249	UP
Lp064	lysoPC 16:1 (sn-2)	Lipids	1.75661e+06	1.81745e+06	1.92426e+06	3.8688e+06	3.8917e+06	4.02079e+06	2.14271	1.09944	6.6652e-06	UP	20250.3	13448.7	23777.4	12500.9	12650.7	32177.7	0.997442	-0.00369535	0.994897	DOWN
Lp065	lysoPC 16:1 (sn-1)	Lipids	813703	876388	623710	1.69433e+06	1.1381e+06	1.46514e+06	1.85736	0.893255	0.0207076	UP	293038	324554	292959	1.2648e+06	1.25524e+06	1.32485e+06	4.2226	2.07813	2.23656e-06	UP
Lp066	lysoPC 16:0 (sn-1)	Lipids	3.7271e+07	3.77927e+07	3.95754e+07	1.09501e+08	107620351	1.09633e+08	2.8503	1.51111	1.98284e-07	UP	677755	772132	809850	2.60024e+06	2.79014e+06	2.79423e+06	3.62193	1.85676	1.24178e-05	UP
Lp067	lysoPC 16:0 (sn-2)	Lipids	3.99061e+07	3.99423e+07	3.89737e+07	1.09165e+08	1.07572e+08	1.07093e+08	2.72533	1.44643	6.68017e-08	UP	1.15085e+07	10753402	1.19739e+07	3.15484e+07	2.87818e+07	3.07557e+07	2.66054	1.41172	2.9563e-05	UP
Lp068	lysoPE 20:5 (sn-1)	Lipids	177975	242754	193121	490814	572481	502501	2.55078	1.35094	0.000590455	UP	7.16338e+06	6.22773e+06	7.35509e+06	1.77795e+07	1.90629e+07	1.83988e+07	2.66271	1.4129	2.26603e-05	UP
Lp069	lysoPE 20:5 (sn-2)	Lipids	176985	224547	197710	438317	445190	430012	2.19196	1.13222	7.94452e-05	UP	8.07336e+06	7.04106e+06	7.67957e+06	1.73464e+07	1.70824e+07	1.60096e+07	2.21279	1.14587	5.41029e-05	UP
Lp070	lysoPC 17:1 (sn-2)	Lipids	160038	163735	155762	302996	398117	337088	2.16502	1.11438	0.00262539	UP	9.43547e+06	9.60487e+06	9.36132e+06	2.80685e+07	2.98443e+07	2.88562e+07	3.05507	1.6112	3.01839e-06	UP
Lp071	lysoPC 17:1 (sn-1)	Lipids	169866	172171	154533	364601	391433	347183	2.22167	1.15165	0.000133925	UP	1.05975e+07	1.02619e+07	1.01089e+07	1.70433e+07	1.742e+07	1.56804e+07	1.61919	0.695273	0.000308329	UP
Lp072	FA(C24H45O9P)	Lipids	12101.1	8581.97	10265.2	14347.1	18239.6	25496.9	1.8768	0.908271	0.0573659	UP	14368.9	13059.2	11987.6	37801.6	44104.3	25298.9	2.71986	1.44353	0.0153787	UP
Lp073	lysoPC 17:0 (sn-1)	Lipids	297252	297665	289074	753466	781254	789402	2.62912	1.39458	1.79169e-06	UP	7172.99	21203.8	15065.8	33857.3	29958	30922.5	2.18076	1.12483	0.0155366	UP
Lp074	lysoPC 17:0 (sn-2)	Lipids	699473	750466	702983	1.79905e+06	1.98206e+06	1.77449e+06	2.58049	1.36764	7.35777e-05	UP	1.1862e+06	1.27607e+06	1.26184e+06	2.25948e+06	2.19405e+06	2.32842e+06	1.82109	0.864801	2.85494e-05	UP
Lp075	lysoPC 18:3 (sn-2)	Lipids	1.19462e+07	1.25855e+07	1.23432e+07	2.13215e+07	2.19914e+07	2.38924e+07	1.82252	0.865935	0.000217232	UP	2.05111e+06	2.06267e+06	2.09663e+06	6.28554e+06	6.60131e+06	6.44619e+06	3.11301	1.63831	1.17964e-06	UP
Lp076	lysoPC 18:3 (sn-1)	Lipids	7.33191e+06	8.03772e+06	7.88577e+06	1.51014e+07	1.33917e+07	1.3104e+07	1.78871	0.838916	0.000751918	UP	1.61931e+06	1.61824e+06	1.62921e+06	4.95248e+06	5.18823e+06	5.33135e+06	3.17913	1.66863	5.69296e-06	UP
Lp077	lysoPC 18:2 (sn-2)	Lipids	7.45216e+06	7.29181e+06	7.38032e+06	1.29377e+07	1.22047e+07	1.10545e+07	1.63607	0.710235	0.00103713	UP	10671.1	7755.07	7881.76	11825.1	7241.33	7013.07	0.991317	-0.0125812	0.968867	DOWN
Lp078	lysoPC 18:2 (sn-1)	Lipids	6.69668e+06	7.65021e+06	7.53534e+06	2.04993e+07	2.17072e+07	2.15452e+07	2.9134	1.5427	8.56214e-06	UP	11443.7	10453.9	23298	62258.9	20937	25838.1	2.41249	1.27052	0.194585	UP
Lp079	lysoPC 18:1 (sn-1)	Lipids	1.09169e+07	1.06631e+07	1.04989e+07	1.71904e+07	1.908e+07	1.65294e+07	1.64593	0.718906	0.000871264	UP	30821.4	43042.7	24745	65702.8	77021.7	67934.5	2.13631	1.09512	0.00429128	UP
Lp080	LPS 18:2 (sn-2)	Lipids	8712	6294.02	8668.45	30056	31067.4	29076.6	3.81002	1.9298	2.2969e-05	UP	18739.7	45995	36976.1	97376.4	95576.3	84614.6	2.72899	1.44837	0.00281385	UP
Lp080a	LPS 18:2 (sn-1)	Lipids	6732.3	13078.6	12786.8	41172.2	22531.6	25754.3	2.74431	1.45644	0.0361986	UP	48841.8	65317.3	75217.3	96182.8	93281.1	103058	1.54466	0.627289	0.0138913	UP
Lp081	lysoPC 18:1 (sn-2)	Lipids	1.17186e+06	1.33345e+06	1.31289e+06	2.27292e+06	2.43281e+06	2.13123e+06	1.79062	0.840461	0.000566504	UP	63567.7	62451.7	52702.7	81986	67369.2	60867.4	1.17625	0.234199	0.21507	UP
Lp082	lysoPC 18:0 (sn-1)	Lipids	1.69818e+06	1.75741e+06	1.61729e+06	3.89571e+06	3.70915e+06	3.78435e+06	2.24512	1.16679	6.37627e-06	UP	56999.4	57396	56444.3	264879	300124	238945	4.70586	2.23446	0.000285425	UP
Lp083	lysoPC 18:0 (sn-2)	Lipids	1.27594e+06	1.40439e+06	1.33739e+06	3.18602e+06	3.07804e+06	3.03023e+06	2.31333	1.20997	7.61853e-06	UP	54788.7	53866.8	48777.2	253241	181557	265113	4.44578	2.15244	0.00230013	UP
Lp084	MGMAG (18:2) isomer2	Lipids	9751.86	17076.2	5721.06	8281.2	12218.7	10886.8	0.964286	-0.0524671	0.917623	DOWN	149603	168975	174588	683125	703299	645973	4.12113	2.04304	9.87332e-06	UP
Lp085	MGMAG (18:2) isomer1	Lipids	25923.3	15389.4	28285	29811.7	19530.4	15759.4	0.935399	-0.0963465	0.808035	DOWN	216590	164421	184418	792301	780259	724424	4.06237	2.02232	2.38135e-05	UP
Lp086	lysoPC 19:0 (sn-2)	Lipids	23994.6	28507.1	25835.3	55435	51155.1	64462.1	2.18354	1.12667	0.00171322	UP	339546	342989	280445	971339	885186	1.03726e+06	3.00503	1.58738	0.000186121	UP
Lp087	lysoPC 19:0 (sn-1)	Lipids	26434.1	30020.2	25101.5	79750.4	61037.6	50467.5	2.34509	1.22964	0.013591	UP	299968	322701	312715	991010	978763	952674	3.12433	1.64355	9.09976e-07	UP
Lp088	lysoPC 20:4 (sn-2)	Lipids	42730.8	32573.4	30491.8	106854	101053	139325	3.28209	1.71461	0.00298918	UP	236492	253493	330829	1.19204e+06	1.19116e+06	1.07109e+06	4.20838	2.07326	5.96953e-05	UP
Lp089	lysoPC 20:4 (sn-1)	Lipids	19974.7	27787.8	17526.2	108559	133980	91030.5	5.10915	2.35308	0.00223813	UP	34981.6	39760.8	38143.7	63262.3	44314.9	56857	1.45664	0.542642	0.0401722	UP
Lp091	lysoPC 20:3 (sn-2)	Lipids	41855	39613.6	26044.9	133835	150247	210496	4.60015	2.20168	0.00563237	UP	32628.2	17320.1	32817.4	82338.3	58315.2	49487.8	2.29734	1.19997	0.0319424	UP
Lp092	lysoPC 20:3 (sn-1)	Lipids	55294.5	55376.7	63887.3	154882	136166	128822	2.40533	1.26623	0.000585852	UP	118510	157188	109316	169747	196517	158225	1.36226	0.446001	0.066234	UP
Lp093	lysoPC 20:2 (sn-2)	Lipids	130948	124289	117837	382655	406101	474288	3.38551	1.75937	0.00043333	UP	1.59273e+06	1.56534e+06	1.63076e+06	2.34621e+06	2.34816e+06	2.40198e+06	1.48185	0.567403	8.18717e-06	UP
Lp094	lysoPC 20:2 (sn-1)	Lipids	164933	202551	210248	399227	400921	488248	2.2301	1.15711	0.00189609	UP	1.23008e+07	1.23455e+07	1.22899e+07	2.03659e+07	2.15946e+07	2.10965e+07	1.70718	0.771618	1.68127e-05	UP
Lp095	lysoPC 20:1 (sn-2)	Lipids	216719	243817	194121	804658	843866	798860	3.73842	1.90243	7.70391e-06	UP	2.17942e+06	2.08123e+06	3.57231e+06	2.19485e+06	2.14533e+06	2.05195e+06	0.816056	-0.29326	0.376608	DOWN
Lp096	lysoPC 20:1 (sn-1)	Lipids	272088	272662	247810	797822	707137	731080	2.82129	1.49635	7.05902e-05	UP	7.65958e+06	8.16725e+06	1.28323e+07	5.96984e+06	5.79585e+06	6.00027e+06	0.619906	-0.689879	0.0922281	DOWN
Lp097	FA(C28H58NO7P)	Lipids	161895	157553	191297	494468	490374	513011	2.93268	1.55222	1.31114e-05	UP	3.46005e+06	4.57109e+06	7.62971e+06	3.25599e+06	3.43134e+06	3.56818e+06	0.65485	-0.610763	0.222896	DOWN
Lp098	lysoPC 20:0 (sn-2)	Lipids	18369.4	23407.9	14439.3	45545.2	46791.2	43809.9	2.42182	1.27609	0.00062257	UP	109546	105770	145108	116333	128506	95702.1	0.944837	-0.0818629	0.69589	DOWN
Lp099	lysoPC 20:0 (sn-1)	Lipids	16671	27893.6	20406.7	37021.4	53608.6	52146	2.19753	1.13588	0.0142261	UP	3.06294e+06	3.03692e+06	3.1054e+06	5.66857e+06	5.99166e+06	5.67121e+06	1.88278	0.912861	1.56203e-05	UP
Lp100	Hydroxyl PC 23:1	Lipids	100412	143855	110172	130925	133061	128153	1.10636	0.145822	0.396178	UP	6.15799e+06	6.51297e+06	6.62881e+06	8.48705e+06	9.56311e+06	8.87306e+06	1.395	0.480267	0.00181303	UP
Lp101	Hydroxyl PC 24:1	Lipids	1.23927e+06	1.42878e+06	1.324e+06	1.46051e+06	1.50746e+06	1.41067e+06	1.09684	0.133352	0.104282	UP	61377.8	81971.6	55704.8	155847	189526	241629	2.94895	1.5602	0.00783825	UP
Lp102	Hydroxyl PC 25:1	Lipids	1.09412e+07	1.10226e+07	1.07328e+07	1.3319e+07	1.40236e+07	1.27433e+07	1.22599	0.293946	0.0029244	UP	1.89669e+07	1.7137e+07	3.10635e+07	1.36244e+07	1.41912e+07	1.34233e+07	0.613972	-0.703755	0.119433	DOWN
Lp103	(2R,4S,5S,7S)-5-Amino-N-(3-amino-2,2-dimethyl-3-oxopropyl)-4-hydroxy-2-isopropyl-7-{3-(3-methoxypropoxy)-4-[3-(methylsulfonyl)propoxy]benzyl}-8-methylnonanamide	Lipids	1.41074e+06	1.5905e+06	1.77102e+06	2.56978e+06	2.7763e+06	2.87533e+06	1.72275	0.784715	0.00111993	UP	1.93692e+07	2.18332e+07	3.72392e+07	1.73681e+07	1.9052e+07	1.86769e+07	0.702395	-0.509646	0.238027	DOWN
Lp104	FA(C35H57N5O7)	Lipids	3.54768e+06	4.53439e+06	4.69481e+06	7.36929e+06	7.74501e+06	9.05828e+06	1.8919	0.919834	0.00370592	UP	156139	148068	195478	196012	206210	193626	1.19245	0.253924	0.101739	UP
Lp105	2-Methyl-2-propanyl [(2S)-5-amino-1-{[(1S)-2-{[(2S,3S,5R)-6-(butylamino)-1-cyclohexyl-3-hydroxy-5-methyl-6-oxo-2-hexanyl]amino}-2-oxo-1-phenylethyl]amino}-1,5-dioxo-2-pentanyl]carbamate (non-preferred name)	Lipids	2.11225e+06	3.03642e+06	2.65379e+06	5.54306e+06	6.32733e+06	8.17346e+06	2.56891	1.36116	0.00776634	UP	594795	532321	588778	566732	578221	526201	0.973926	-0.0381155	0.588569	DOWN
Lp106	FA(C35H59N5O5S)	Lipids	57161.5	89457.7	108751	71567.7	100450	70047.5	0.947898	-0.0771961	0.817589	DOWN	274866	229164	305195	1.93433e+06	2.05838e+06	2.01435e+06	7.42323	2.89205	2.16427e-06	UP
Lp107	Hydroxyl PC 26:0	Lipids	3.27917e+06	3.30506e+06	3.46526e+06	3.2601e+06	3.54757e+06	3.31154e+06	1.00694	0.00997292	0.8371	UP	562659	606428	737965	3.24285e+06	3.77743e+06	3.37283e+06	5.44983	2.44621	7.53012e-05	UP
Lp108	Hydroxyl PC 27:3	Lipids	4.46721e+06	4.70943e+06	4.93752e+06	6.5963e+06	6.42523e+06	7.32324e+06	1.44144	0.527515	0.00248935	UP	14067.1	26059.6	15891.2	29866.1	37150.6	46801.6	2.03182	1.02277	0.0353045	UP
Lp109	Hydroxyl PC 27:3 isomer	Lipids	5.54907e+06	6.47525e+06	5.46868e+06	7.76987e+06	7.76009e+06	8.73636e+06	1.3872	0.472178	0.00783447	UP	14219.3	25255.7	15832.7	52872.3	31520.6	41162.6	2.27013	1.18277	0.0295709	UP
Lp110	N-[3-(Methoxycarbonyl)benzoyl]-L-leucyl-N-[(3S,4S)-1-{[(2S)-1-(ethylamino)-3-methyl-1-oxo-2-butanyl]amino}-3-hydroxy-6-methyl-1-oxo-4-heptanyl]-L-norvalinamide	Lipids	51774.7	62986.9	61284.1	71071.6	65226.7	63996.2	1.13774	0.186172	0.120955	UP	589459	629884	920195	625554	655296	740287	0.94466	-0.0821332	0.737182	DOWN
Lp111	Hydroxyl PC 27:1	Lipids	8.36472e+06	9.73025e+06	9.94741e+06	1.5106e+07	1.86739e+07	2.22208e+07	1.997	0.997836	0.0115915	UP	5.74975e+06	6.10107e+06	9.2634e+06	5.54084e+06	5.28345e+06	5.41598e+06	0.769162	-0.37864	0.220424	DOWN
Lp112	Hydroxyl PC 27:0	Lipids	1.02717e+07	1.45239e+07	1.29974e+07	2.46464e+07	2.91315e+07	3.61927e+07	2.38061	1.25133	0.00831756	UP	30934.4	29287.5	65746	36471.8	29175.8	47619.3	0.899172	-0.153331	0.761727	DOWN
Lp113	PE 32:2; PE 14:0/18:2	Lipids	178741	140302	169160	148293	157881	206864	1.05087	0.0715829	0.719867	UP	2.08299e+07	2.13245e+07	3.37453e+07	1.63752e+07	1.64319e+07	1.56982e+07	0.639072	-0.645949	0.0971205	DOWN
Lp114	PE 32:1; PE 14:0/18:1 or 16:0/16:1	Lipids	612434	525261	687128	568141	455289	494066	0.831585	-0.266064	0.148341	DOWN	1.00188e+07	11152930	1.90337e+07	8.09454e+06	9.13459e+06	8.80547e+06	0.647539	-0.62696	0.17295	DOWN
Lp115	DGMG (18:3)	Lipids	406843	273705	280557	708959	670446	884781	2.35582	1.23623	0.00531026	UP	394567	434589	1.2052e+06	383560	552141	485649	0.698674	-0.517308	0.488748	DOWN
Lp116	DGMG (18:3) isomer2	Lipids	757533	934584	1.00378e+06	1.36538e+06	1.22069e+06	1.39121e+06	1.47531	0.561015	0.00917755	UP	381989	445421	726133	243551	271392	330621	0.544282	-0.877574	0.0959384	DOWN
Lp117	DGMG (18:2) isomer1	Lipids	31599.6	27941.3	21061.8	16647.4	27698.8	18833.6	0.783844	-0.351362	0.273399	DOWN	588468	651591	1.46329e+06	545247	710423	712533	0.728061	-0.457868	0.441429	DOWN
Lp118	DGMG (18:2) isomer2	Lipids	41600.3	35909.3	23137.4	20611.7	17195.3	18478.8	0.559239	-0.838462	0.0561099	DOWN	1.06459e+06	1.10197e+06	962810	1.02793e+06	1.27646e+06	1.12316e+06	1.09529	0.131307	0.299666	UP
Lp119	2-[(9,9-Dimethoxynonanoyl)oxy]-3-(palmitoyloxy)propyl 2-(trimethylammonio)ethyl phosphate	Lipids	453114	488631	420965	689255	838537	830653	1.7307	0.791357	0.00315543	UP	538150	595775	1.1953e+06	371328	445841	435868	0.537963	-0.89442	0.164947	DOWN
Lp120	Hydroxyl PC 29:4	Lipids	3.38737e+06	4.41366e+06	4.55503e+06	6.06056e+06	6.94364e+06	7.34433e+06	1.64685	0.719706	0.0072706	UP	4.76105e+06	2.86948e+06	2.29884e+06	3.72686e+06	2.37624e+06	4.00082e+06	1.01758	0.0251412	0.95143	UP
Lp121	PE 33:2; PE 15:0/18:2	Lipids	15636.2	20460.9	13386.2	41537.5	52290.9	52968.1	2.96659	1.5688	0.00158278	UP	191526	267090	108181	155072	104384	120648	0.670616	-0.576441	0.266756	DOWN
Lp122	PC 16:1/14:1	Lipids	1.09431e+07	1.19134e+07	1.28879e+07	1.82978e+07	2.02714e+07	2.31967e+07	1.72799	0.789094	0.00477236	UP	226342	140178	219651	271659	233279	152066	1.12084	0.16458	0.626183	UP
Lp123	PC 30:1; PC 14:0/16:1	Lipids	5.60788e+06	7.78755e+06	7.25134e+06	1.13228e+07	1.46279e+07	1.65669e+07	2.05928	1.04214	0.011898	UP	168264	133683	201859	643633	666467	614697	3.82051	1.93377	4.38068e-05	UP
Lp124	PC 30:0	Lipids	200205	323778	214097	573158	710611	1.01561e+06	3.11536	1.6394	0.0188778	UP	112024	98167	157392	50950.5	63154.8	122703	0.644231	-0.634349	0.200633	DOWN
Lp124a	PC 14:0/16:0	Lipids	135099	188378	177181	252658	273913	294127	1.63924	0.713025	0.0061205	UP	35663.6	13591.4	28509.6	326017	435645	410246	15.0699	3.9136	0.000416563	UP
Lp125	PC 16:0/14:0	Lipids	287033	404282	381852	805650	747034	998144	2.37692	1.24909	0.00420951	UP	2.294e+06	2.13e+06	2.02005e+06	1.09885e+06	931752	1.53706e+06	0.553635	-0.852992	0.00827512	DOWN
Lp126	PC(14:3/17:3)	Lipids	948959	886558	1.04337e+06	1.02321e+06	967526	1.18762e+06	1.10402	0.142771	0.281536	UP	210598	181221	293646	206321	341540	216839	1.11559	0.157812	0.655853	UP
Lp127	PC(?)	Lipids	234127	357431	262880	464072	584957	606165	1.93717	0.953952	0.00992148	UP	436127	117513	1.80227e+06	325741	454160	588747	0.580943	-0.783531	0.562836	DOWN
Lp128	PE 18:3/16:0	Lipids	1.86484e+06	3.47269e+06	684780	3.04851e+06	3.25074e+06	1.26419e+06	1.2559	0.328727	0.642653	UP	1.26571e+06	1.37655e+06	2.04212e+06	1.66789e+06	1.68573e+06	1.45954e+06	1.02749	0.0391264	0.873548	UP
Lp129	PE 34:2; PE 16:0/18:2 or 16:1/18:1	Lipids	208269	128280	156043	150215	343551	117970	1.24187	0.312514	0.62103	UP	1.07516e+06	1.55289e+06	1.62896e+06	1.06935e+06	963772	1.08877e+06	0.733351	-0.447424	0.100174	DOWN
Lp130	PE 18:2/16:0	Lipids	243217	273519	266453	206061	223625	341305	0.984425	-0.022647	0.929915	DOWN	1.18844e+06	1.61382e+06	2.18342e+06	792333	1.10106e+06	1.06496e+06	0.59337	-0.752996	0.0905052	DOWN
Lp131	Dihydroxyl PC 29:2 isomer	Lipids	162851	154697	123280	219095	156992	155026	1.2048	0.268797	0.282408	UP	664104	560948	848465	823973	726929	634899	1.05415	0.0760823	0.727856	UP
Lp132	PC 31:0; PC 15:0/16:0	Lipids	57116.3	68130.4	53446.2	115408	115390	134497	2.04426	1.03158	0.00130484	UP	128759	71259	77598.7	53293.6	77051.8	74631.4	0.738344	-0.437635	0.286507	DOWN
Lp133	PC 32:0e; PC 16:0e/16:0	Lipids	18848.9	17204.2	23914.7	22775.4	11629.1	14385.1	0.813596	-0.297615	0.394923	DOWN	215612	149062	296371	186888	178670	166804	0.805334	-0.312341	0.374833	DOWN
Lp134	PC 18:3/14:0	Lipids	1.45702e+06	1.43485e+06	992928	1.78817e+06	1.4084e+06	2.96742e+06	1.58669	0.666024	0.19823	UP	373335	294499	320204	581979	644221	663024	1.91209	0.935154	0.000879925	UP
Lp135	FA(C40H76NO8P)	Lipids	239580	240124	328469	246627	271506	242087	0.940664	-0.0882481	0.632476	DOWN	1.38916e+06	1.659e+06	1.44768e+06	790955	1.34959e+06	1.56926e+06	0.825165	-0.277246	0.346405	DOWN
Lp136	PC 32:2; PC 14:0/18:2 or 16:1/16:1	Lipids	383099	431139	400570	651308	798941	405553	1.52765	0.611315	0.138231	UP	3.37397e+06	3.68374e+06	3.02702e+06	2.20563e+06	3.0011e+06	4.02407e+06	0.915325	-0.127645	0.637675	DOWN
Lp137	PE 35:2; PE 17:0/18:2	Lipids	501447	726364	695787	1.37335e+06	1.56793e+06	1.75857e+06	2.44326	1.28881	0.00215692	UP	115573	213053	125685	375448	557632	494010	3.14122	1.65132	0.00627549	UP
Lp138	PE 36:2e; PE 18:0e/18:2	Lipids	241267	512455	345921	993059	1.02906e+06	1.26206e+06	2.98659	1.5785	0.0032372	UP	137913	229748	190522	128750	177097	266768	1.02586	0.0368288	0.925606	UP
Lp139	PE 36:1p; PE 18:0p/18:1	Lipids	262636	477089	338495	915633	789268	963941	2.47523	1.30756	0.00288995	UP	1.39865e+07	7.30644e+06	1.37574e+07	1.11526e+07	8.96226e+06	1.32816e+07	0.952814	-0.069734	0.837518	DOWN
Lp140	FA(C40H78NO8P)	Lipids	659311	528673	727223	644005	672003	654721	1.02899	0.0412296	0.768797	UP	5.71797e+06	4.11278e+06	5.78389e+06	2.93208e+06	2.84506e+06	2.76811e+06	0.547259	-0.869705	0.0126782	DOWN
Lp141	PC 16:1/16:0	Lipids	55955.2	83333.9	62672.6	67778.4	112006	103711	1.40371	0.489241	0.162113	UP	28689.9	14309.4	36522.9	50160.7	21112	25083.4	1.21169	0.27702	0.642115	UP
Lp142	PC 32:0; PC 16:0/16:0	Lipids	157631	136895	153634	194540	146630	139485	1.07251	0.100988	0.587995	UP	2.3832e+06	2.60845e+06	4.03695e+06	2.77932e+06	3.05172e+06	3.10235e+06	0.989455	-0.015294	0.954907	DOWN
Lp143	PE 18:4/18:2 or 18:3/18:3	Lipids	278639	319945	382024	382910	265988	464413	1.13533	0.183108	0.533229	UP	217345	149714	219334	173624	153348	165786	0.840321	-0.250988	0.257078	DOWN
Lp144	PE 36:6; PE 16:1/20:5	Lipids	1.23129e+06	1.13209e+06	882046	1.24275e+06	1.32081e+06	1.09448e+06	1.12714	0.172661	0.327137	UP	299976	396594	803076	265550	176866	274641	0.478151	-1.06446	0.172505	DOWN
Lp145	PE 36:5; PE 16:0/20:5	Lipids	2.3825e+06	3.61121e+06	2.12359e+06	2.30936e+06	2.90033e+06	4.13334e+06	1.151	0.202888	0.594089	UP	619644	869194	1.079e+06	768515	576854	838183	0.850346	-0.233877	0.452446	DOWN
Lp146	PE 36:5; PE 18:2/18:3	Lipids	336288	172385	140583	185662	174497	221077	0.895232	-0.159667	0.734069	DOWN	1.03628e+06	959821	1.45881e+06	529468	597307	892290	0.584404	-0.774961	0.0663458	DOWN
Lp147	PE 36:4; PE 16:0/20:4	Lipids	196770	338676	116002	71297.3	286040	210152	0.87112	-0.199057	0.772558	DOWN	724122	1.03649e+06	740836	1.51758e+06	1.66334e+06	1.88597e+06	2.02559	1.01834	0.00440468	UP
Lp148	(2R)-3-{[(2-Aminoethoxy)(hydroxy)phosphoryl]oxy}-2-(4-octadecynoyloxy)propyl 4-octadecynoate	Lipids	4.62384e+06	1.23097e+07	9.7736e+06	1.24554e+07	1.38787e+07	1.11302e+07	1.40278	0.488291	0.208898	UP	2.47266e+07	2.39945e+07	3.26426e+07	1.94923e+07	1.85854e+07	3.61303e+07	0.912053	-0.13281	0.725847	DOWN
Lp149	PC 18:2/15:0	Lipids	2.43859e+06	2.81044e+06	2.47696e+06	3.58898e+06	3.13254e+06	3.20142e+06	1.28436	0.361048	0.0166177	UP	4.89994e+07	4.04533e+07	5.61351e+07	6.03984e+07	4.36614e+07	5.5311e+07	1.09467	0.130496	0.53143	UP
Lp150	PC 18:1/15:0	Lipids	18344.8	22290.3	37733.9	41883.1	32785.8	30485.2	1.34178	0.424153	0.263194	UP	1.08209e+07	1.15494e+07	1.67781e+07	1.48917e+07	1.05204e+07	2.04413e+07	1.17127	0.228079	0.550124	UP
Lp151	PE 38:6p; PE 16:0p/22:6	Lipids	1.43475e+06	1.56412e+06	1.48182e+06	2.21624e+06	2.65784e+06	3.39139e+06	1.84469	0.883376	0.0215985	UP	88722.5	158960	164849	84226.5	80293.7	90917.6	0.619195	-0.691534	0.10084	DOWN
Lp152	PE 37:5; PE 17:1/20:4	Lipids	109030	142478	122447	150195	189837	256091	1.5941	0.672746	0.0841403	UP	4.64863e+06	3.26145e+06	3.65522e+06	4.13712e+06	3.28194e+06	3.54759e+06	0.948237	-0.0766798	0.70123	DOWN
Lp153	PE 38:4p; PE 18:0p/20:4	Lipids	156475	184577	166524	330407	341973	395593	2.10406	1.07318	0.0010006	UP	70774.4	88219.1	160877	112576	115928	104193	1.0401	0.0567179	0.885266	UP
Lp154	PE 37:4; PE 17:0/20:4	Lipids	389452	493179	411150	564871	574068	818638	1.51307	0.597476	0.0675611	UP	19819.5	37042.1	54260.3	7846.11	8347.11	11781.2	0.251745	-1.98996	0.0505184	DOWN
Lp155	PE 38:4e; PE 18:0e/20:4 or 20:0e/18:4 or 20:1e/18:3	Lipids	241095	459878	233828	1.01531e+06	598777	935081	2.72696	1.44729	0.0218439	UP	1.95804e+06	3.04112e+06	4.30465e+06	1.73977e+06	2.26268e+06	2.21249e+06	0.667999	-0.582083	0.214335	DOWN
Lp156	PC 34:4; PC 14:0/20:4 or 16:1/18:3	Lipids	686627	736504	779173	828204	719462	802397	1.06709	0.0936853	0.309217	UP	11479.3	12886.5	11818.3	27783.4	31711.6	63163.3	3.38984	1.76122	0.0618042	UP
Lp158	PC 34:3; PC 14:0/20:3	Lipids	1.4274e+07	1.71283e+07	1.38571e+07	1.49434e+07	1.87034e+07	2.44285e+07	1.28317	0.35971	0.220255	UP	262701	361887	366765	296153	304721	356449	0.965674	-0.0503924	0.784471	DOWN
Lp159	PC 18:3/16:0	Lipids	2.21241e+07	4.2287e+07	3.61766e+07	4.56123e+07	4.95855e+07	4.31143e+07	1.37504	0.459474	0.114939	UP	170329	117481	126716	232762	144939	221650	1.44587	0.53194	0.127028	UP
Lp160	PC 34:3; PC 16:0/18:3 or 16:1/18:2	Lipids	7.12472e+06	1.07246e+07	6.83684e+06	1.02015e+07	8.52275e+06	1.17219e+07	1.23333	0.302556	0.284492	UP	103279	131418	128845	305387	365473	323782	2.73598	1.45206	0.000454397	UP
Lp161	PE 37:3; PE 17:0/20:3	Lipids	55742.9	70002.6	32656.2	69114.3	42588.6	92880.4	1.29155	0.369101	0.444099	UP	146782	152104	305611	211873	219963	250556	1.12886	0.174868	0.652198	UP
Lp162	PC 34:2; PC 16:0/18:2 or 16:1/18:1	Lipids	4.10368e+06	4.82234e+06	4.02722e+06	3.14332e+06	3.29289e+06	3.48161e+06	0.765663	-0.385219	0.0203586	DOWN	456232	417733	286988	753791	435766	645354	1.58052	0.6604	0.10249	UP
[truncated: 131 more rows]
